# Supplementary material for: The Goto-Kakizaki rat is a spontaneous prototypical rodent model of polycystic ovary syndrome
Source: Nat Commun. 2021 Feb 16;12:1064. doi: 10.1038/s41467-021-21308-y (PMC7886868; doi:10.1038/s41467-021-21308-y)
Supplement: Supplementary file 3 — Source Data [file 41467_2021_21308_MOESM3_ESM.zip]

Archive with 8 entries (8 files):
- data Sources/Data Source Figure 1.xlsx
- data Sources/Data Source Figure 2.xlsx
- data Sources/Data Source Figure 3.xlsx
- data Sources/Data Source Figure 4.xlsx
- data Sources/Data Source Figure 5.xlsx
- data Sources/Data Source Figure 6.xlsx
- data Sources/Data Source Figure 7.xlsx
- data Sources/Data Source supplementary Figure 1.xlsx
