# Supplementary material for: The Goto-Kakizaki rat is a spontaneous prototypical rodent model of polycystic ovary syndrome
Source: Nat Commun. 2021 Feb 16;12:1064. doi: 10.1038/s41467-021-21308-y (PMC7886868; doi:10.1038/s41467-021-21308-y)
Supplement: Supplementary file 3 — Source Data [file 41467_2021_21308_MOESM3_ESM.zip › data Sources/Data Source Figure 1.xlsx]

## Sheet: Figure 1a
Blood glucose (mM)
Wistar (3 months)	GK (3 months)			Wistar (3 months)	GK (3 months)		Table Analyzed	blood glucose
6.3	9.8		Number of values	11	12		Column A	Wistar 3 months
6.2	8.4						vs	vs
6.3	8		Minimum	5.828	7.77		Column B	GK 3 months
6.9	7.8		25% Percentile	6.216	8.048
6.2	8.2		Median	6.327	9.074		Mann Whitney test
6.7	8		75% Percentile	6.882	11.96		P value	0.0001
7.2	17.3		Maximum	8.048	17.26		Exact or approximate P value?	Gaussian Approximation
5.8	12.5						P value summary	***
6.7	12.1		Mean	6.599	10.18		Are medians signif. different? (P < 0.05)	Yes
8	11.5		Std. Deviation	0.6072	2.83		One- or two-tailed P value?	Two-tailed
6.3	10.5		Std. Error	0.1831	0.817		Sum of ranks in column A,B	69 , 207
	8						Mann-Whitney U	3
			Lower 95% CI of mean	6.192	8.382
			Upper 95% CI of mean	7.007	11.98
			Sum	72.59	122.2
Wistar (6 months)	GK (6 months)			Wistar (6 months)	GK (6 months)		Table Analyzed	blood glucose
6.5	10.1		Number of values	13	21		Column C	Wistar 6 months
6.2	10.2						vs	vs
6.7	11.9		Minimum	6.216	8.714		Column D	GK 6 months
7.3	11.1		25% Percentile	6.66	10.93
7.7	15.3		Median	6.993	11.82		Mann Whitney test
7.6	19.1		75% Percentile	7.576	13.46		P value	P<0,0001
7.5	14.4		Maximum	8.103	19.09		Exact or approximate P value?	Gaussian Approximation
7.1	10.8						P value summary	***
6.8	8.7		Mean	7.07	12.3		Are medians signif. different? (P < 0.05)	Yes
6.7	11.2		Std. Deviation	0.5464	2.29		One- or two-tailed P value?	Two-tailed
7	12.5		Std. Error	0.1515	0.4997		Sum of ranks in column C,D	91 , 504
6.7	11.5						Mann-Whitney U	0
8.1	15		Lower 95% CI of mean	6.74	11.26
	13.2		Upper 95% CI of mean	7.4	13.34
	10
	11.6		Sum	91.91	258.4
	11.4
	11.9
	12.9
	11.8
	13.8

## Sheet: Figure 1b
Insulin (ng ml-1)
Wistar (3 months)	GK (3 months)			Wistar (3 months)	GK (3 months)		Table Analyzed	Insulin (ng ml-1)
0.4	1.3		Number of values	8	8		Column A	Wistar 3 months
0.5	1.5						vs	vs
1.6	3.8		Minimum	0.24	1.203		Column B	GK 3 months
0.7	1.8		25% Percentile	0.355	1.353
0.6	2.1		Median	0.4436	1.63		Mann Whitney test
0.4	1.5		75% Percentile	0.6744	2.048		P value	0.0019
0.2	1.7		Maximum	1.596	3.828		Exact or approximate P value?	Exact
0.3	1.2						P value summary	**
			Mean	0.5969	1.876		Are medians signif. different? (P < 0.05)	Yes
			Std. Deviation	0.4291	0.8417		One- or two-tailed P value?	Two-tailed
			Std. Error	0.1517	0.2976		Sum of ranks in column A,B	40 , 96
							Mann-Whitney U	4
			Lower 95% CI of mean	0.2382	1.172
			Upper 95% CI of mean	0.9557	2.58
			Sum	4.776	15.01
Wistar (6 months)	GK (6 months)			Wistar (6 months)	GK (6 months)		Table Analyzed	Insulin (ng ml-1)
0.9	0.2		Number of values	13	16		Column C	Wistar 6 months
4.8	0.5						vs	vs
1.9	0.7		Minimum	0.2015	0.1126		Column D	GK 6 months
0.2	0.8		25% Percentile	0.6492	0.3379
0.5	0.3		Median	1.199	0.6757		Mann Whitney test
1.2	1.4		75% Percentile	2.025	1.311		P value	0.1001
0.8	2.5		Maximum	4.79	2.473		Exact or approximate P value?	Gaussian Approximation
2.1	1.3						P value summary	ns
3.3	1.6		Mean	1.564	0.8584		Are medians signif. different? (P < 0.05)	No
0.5	1		Std. Deviation	1.282	0.627		One- or two-tailed P value?	Two-tailed
0.8	0.6		Std. Error	0.3555	0.1567		Sum of ranks in column C,D	233 , 202
1.4	0.1						Mann-Whitney U	66
2	0.4		Lower 95% CI of mean	0.7893	0.5243
	0.6		Upper 95% CI of mean	2.338	1.193
	1.3
	0.3		Sum	20.33	13.73

## Sheet: Figure 1c
IP-GTT
Wistar (5 months)							Wistar (5 months)						Table Analyzed	0 min	15 min	30 min	60 min	90 min
Blood Glucose (mM)							Blood Glucose (mM)						Column A	Wistar
0 min	15 min	30 min	60 min	90 min			0 min	15 min	30 min	60 min	90 min		vs	vs
5.7	10.5	9.4	7.9	6.7		Number of values	8	8	8	8	8		Column B	GK
6.4	12.8	8.4	7.3	6.8
5.4	9.5	8.9	7.4	6.6		Minimum	5.1	6.1	6.8	6	5.8		Mann Whitney test
5.8	8.9	8.5	6.5	5.8		25% Percentile	5.475	9	7.65	6.625	6.15		P value	0.0009	0.0002	0.0002	0.0009	0.0009
5.1	6.1	6.8	6	6.1		Median	6.1	10	8.35	7.15	6.5		Exact or approximate P value?	Gaussian Approximation	Exact	Exact	Gaussian Approximation	Gaussian Approximation
6.9	10.8	7.5	7	6.3		75% Percentile	6.875	11.1	8.8	7.775	6.675		P value summary	***	***	***	***	***
6.9	11.2	8.1	7.9	6.4		Maximum	6.9	12.8	9.4	7.9	6.8		Are medians signif. different? (P < 0.05)	Yes	Yes	Yes	Yes	Yes
6.8	9.3	8.3	7	6.6									One- or two-tailed P value?	Two-tailed	Two-tailed	Two-tailed	Two-tailed	Two-tailed
						Mean	6.125	9.888	8.238	7.125	6.413		Sum of ranks in column A,B	36 , 100	36 , 100	36 , 100	36 , 100	36 , 100
						Std. Deviation	0.7166	1.972	0.8035	0.6541	0.3357		Mann-Whitney U	0	0	0	0	0
						Std. Error	0.2534	0.6973	0.2841	0.2313	0.1187
						Lower 95% CI of mean	5.526	8.239	7.566	6.578	6.132
						Upper 95% CI of mean	6.724	11.54	8.909	7.672	6.693
						Sum	49	79.1	65.9	57	51.3
GK (5 months)							GK (5 months)
Blood Glucose (mM)							Blood Glucose (mM)
0 min	15 min	30 min	60 min	90 min			0 min	15 min	30 min	60 min	90 min
9.0	18.5	27.3	27.1	24.6		Number of values	8	8	8	8	8
9.2	17.5	24.9	28	26.7
8.9	13.4	25.1	27.1	23		Minimum	8.8	13.4	23.3	24.3	18.3
9.2	19	23.4	24.3	18.3		25% Percentile	8.9	16.68	23.45	24.95	21.73
9.4	16.4	23.3	25.4	22.4		Median	9.1	18.75	24.35	26.25	23.2
8.9	20.5	23.6	24.9	21.5		75% Percentile	9.35	19.93	26.15	27.78	25.13
8.8	19.1	23.8	25.1	23.4		Maximum	10.5	20.5	27.3	28.5	26.7
10.5	20.2	26.5	28.5	25.3
						Mean	9.238	18.08	24.74	26.3	23.15
						Std. Deviation	0.5476	2.314	1.505	1.568	2.57
						Std. Error	0.1936	0.818	0.5322	0.5545	0.9085
						Lower 95% CI of mean	8.78	16.14	23.48	24.99	21
						Upper 95% CI of mean	9.695	20.01	26	27.61	25.3
						Sum	73.9	144.6	197.9	210.4	185.2

## Sheet: Figure 1d
IP-GTT
Wistar (5 months)						Wistar (5 months)					Table Analyzed	0 min	15 min	30 min	90 min
Insulin (ng ml-1)						Insulin (ng ml-1)					Column A	Wistar
0 min	15 min	30 min	90 min			0 min	15 min	30 min	90 min		vs	vs
0.4	1.6	1.5	0.8		Number of values	8	8	8	8		Column B	GK
0.6	3.3	1.5	1.6
0.5	3.8	0.9	0.9		Minimum	0.3	0.5	0.4	0.2		Mann Whitney test
0.8	2.1	2.6	0.9		25% Percentile	0.425	1.725	1.05	0.825		P value	0.3984	0.0045	0.0513	0.0153
0.3	0.5	0.4	0.2		Median	0.7	3.55	1.5	1.15		Exact or approximate P value?	Gaussian Approximation	Gaussian Approximation	Gaussian Approximation	Gaussian Approximation
1.9	8.6	1.5	1.4		75% Percentile	1.8	5.85	2.2	1.55		P value summary	ns	**	ns	*
2.7	6.2	2.3	1.4		Maximum	2.7	8.6	2.6	1.7		Are medians signif. different? (P < 0.05)	No	Yes	No	Yes
1.5	4.8	1.9	1.7								One- or two-tailed P value?	Two-tailed	Two-tailed	Two-tailed	Two-tailed
					Mean	1.088	3.863	1.575	1.113		Sum of ranks in column A,B	76,50 , 59,50	95,50 , 40,50	87 , 49	44,50 , 91,50
					Std. Deviation	0.861	2.636	0.7106	0.5027		Mann-Whitney U	23.5	4.5	13	8.5
					Std. Error	0.3044	0.932	0.2512	0.1777
					Lower 95% CI of mean	0.3677	1.659	0.9809	0.6923
					Upper 95% CI of mean	1.807	6.066	2.169	1.533
					Sum	8.7	30.9	12.6	8.9
Wistar (5 months)						GK (5 months)
Insulin (ng ml-1)						Insulin (ng ml-1)
0 min	15 min	30 min	90 min			0 min	15 min	30 min	90 min
0.5	0.5	0.7	2.2		Number of values	8	8	8	8
1.2	0.6	0.5	2.2
0.2	0.3	0.7	1.6		Minimum	0.2	0.3	0.5	1.3
0.3	0.3	0.6	1.9		25% Percentile	0.325	0.325	0.525	1.45
0.8	0.4	0.5	1.3		Median	0.65	0.55	0.7	2.05
0.8	0.6	1.2	2.8		75% Percentile	0.95	0.75	1.1	2.65
1	1.2	1.8	3.5		Maximum	1.2	1.2	1.8	3.5
0.4	0.8	0.8	1.4
					Mean	0.65	0.5875	0.85	2.113
					Std. Deviation	0.3546	0.2997	0.444	0.7453
					Std. Error	0.1254	0.106	0.157	0.2635
					Lower 95% CI of mean	0.3536	0.3369	0.4788	1.489
					Upper 95% CI of mean	0.9464	0.8381	1.221	2.736
					Sum	5.2	4.7	6.8	16.9

## Sheet: Figure 1e
NEFA (mM)
Wistar (3 months)	GK (3 months)			Wistar (3 months)	GK (3 months)		Table Analyzed	NEFA
0.6	0.6		Number of values	12	13		Column A	Wistar 3 months
0.3	0.5						vs	vs
0.3	0.4		Minimum	0.281	0.4028		Column B	GK 3 months
0.5	0.4		25% Percentile	0.3459	0.4257
0.3	0.4		Median	0.4178	0.4861		Mann Whitney test
0.4	0.6		75% Percentile	0.4893	0.6063		P value	0.0339
0.4	0.7		Maximum	0.5705	0.7051		Exact or approximate P value?	Gaussian Approximation
0.5	0.5						P value summary	*
0.5	0.5		Mean	0.4216	0.5143		Are medians signif. different? (P < 0.05)	Yes
0.4	0.5		Std. Deviation	0.08869	0.09854		One- or two-tailed P value?	Two-tailed
0.3	0.5		Std. Error	0.0256	0.02733		Sum of ranks in column A,B	116.5 , 208.5
0.4	0.4						Mann-Whitney U	38.5
	0.7		Lower 95% CI of mean	0.3652	0.4548
			Upper 95% CI of mean	0.4779	0.5739
			Sum	5.059	6.686
Wistar (6 months)	GK (6 months)			Wistar (6 months)	GK (6 months)		Table Analyzed	NEFA
0.4	0.4		Number of values	16	14		Column C	Wistar 6 months
0.3	0.3						vs	vs
0.5	0.5		Minimum	0.2404	0.255		Column D	GK 6 months
0.4	0.5		25% Percentile	0.2601	0.3722
0.5	0.5		Median	0.3482	0.4422		Mann Whitney test
0.4	0.4		75% Percentile	0.4326	0.5665		P value	0.0188
0.2	0.6		Maximum	0.5725	0.7908		Exact or approximate P value?	Gaussian Approximation
0.3	0.8						P value summary	*
0.3	0.8		Mean	0.3612	0.4857		Are medians signif. different? (P < 0.05)	Yes
0.4	0.6		Std. Deviation	0.1034	0.1537		One- or two-tailed P value?	Two-tailed
0.3	0.4		Std. Error	0.02585	0.04107		Sum of ranks in column C,D	191 , 274
0.3	0.4						Mann-Whitney U	55
0.3	0.4		Lower 95% CI of mean	0.3061	0.397
0.6	0.3		Upper 95% CI of mean	0.4163	0.5745
0.2
0.4			Sum	5.78	6.8

## Sheet: Figure 1f
TG (mM)
Wistar (3 months)	GK (3 months)			Wistar (3 months)	GK (3 months)		Table Analyzed	TG
0.4	0.9		Number of values	10	13		Column A	Wistar 3 months
0.7	0.8						vs	vs
0.2	1.1		Minimum	0.2475	0.7352		Column B	GK 3 months
0.3	2.7		25% Percentile	0.3827	0.9903
0.4	1.4		Median	0.4822	1.15		Mann Whitney test
0.5	1.5		75% Percentile	0.5887	1.413		P value	P<0.0001
0.5	1.5		Maximum	0.672	2.737		Exact or approximate P value?	Gaussian Approximation
0.5	1.2						P value summary	***
0.7	0.7		Mean	0.4783	1.262		Are medians signif. different? (P < 0.05)	Yes
0.6	1.1		Std. Deviation	0.1434	0.4982		One- or two-tailed P value?	Two-tailed
	1.1		Std. Error	0.04534	0.1382		Sum of ranks in column A,B	55 , 221
	1.2						Mann-Whitney U	0
	1.3		Lower 95% CI of mean	0.3757	0.9613
			Upper 95% CI of mean	0.5808	1.563
			Sum	4.783	16.41
Wistar (6 months)	GK (6 months)			Wistar (6 months)	GK (6 months)		Table Analyzed	TG
0.5	0.7		Number of values	8	10		Column C	Wistar 6 months
0.4	0.6						vs	vs
0.6	1		Minimum	0.3282	0.3864		Column D	GK 6 months
0.5	0.7		25% Percentile	0.4039	0.5872
0.4	0.5		Median	0.4822	0.6586		Mann Whitney test
0.5	0.7		75% Percentile	0.5161	0.715		P value	0.0117
0.5	0.6		Maximum	0.6477	0.9549		Exact or approximate P value?	Exact
0.3	0.6						P value summary	*
	0.7		Mean	0.4731	0.6559		Are medians signif. different? (P < 0.05)	Yes
	0.4		Std. Deviation	0.09471	0.1478		One- or two-tailed P value?	Two-tailed
			Std. Error	0.03348	0.04672		Sum of ranks in column C,D	48 , 123
							Mann-Whitney U	12
			Lower 95% CI of mean	0.394	0.5502
			Upper 95% CI of mean	0.5523	0.7616
			Sum	3.785	6.559

## Sheet: Figure 1g
HDL-C (mM)
Wistar (3 months)	GK (3 months)			Wistar (3 months)	GK (3 months)		Table Analyzed	HDL
1.3	1.3		Number of values	10	13		Column A	Wistar 3 months
1.9	1.4						vs	vs
1.3	2		Minimum	1.238	1.072		Column B	GK 3 months
1.4	1.2		25% Percentile	1.299	1.278
1.7	1.3		Median	1.376	1.927		Mann Whitney test
1.6	1.1		75% Percentile	1.756	1.984		P value	0.4023
1.2	2.3		Maximum	2.658	2.347		Exact or approximate P value?	Gaussian Approximation
2.7	1.5						P value summary	ns
1.3	2		Mean	1.575	1.693		Are medians signif. different? (P < 0.05)	No
1.4	2.1		Std. Deviation	0.4339	0.4144		One- or two-tailed P value?	Two-tailed
	2		Std. Error	0.1372	0.1149		Sum of ranks in column A,B	106 , 170
	2						Mann-Whitney U	51
	1.9		Lower 95% CI of mean	1.265	1.443
			Upper 95% CI of mean	1.886	1.944
			Sum	15.75	22.02
Wistar (6 months)	GK (6 months)			Wistar (6 months)	GK (6 months)		Table Analyzed	HDL
1.3	1.8		Number of values	8	10		Column C	Wistar 6 months
0.7	2.7						vs	vs
2.8	2.2		Minimum	0.7469	1.838		Column D	GK 6 months
1.8	2.1		25% Percentile	0.8164	1.97
2	2		Median	1.538	2.35		Mann Whitney test
1.8	3.3		75% Percentile	1.966	2.662		P value	0,0128
0.9	2.6		Maximum	2.768	3.346		Exact or approximate P value?	Gaussian Approximation
0.8	2.5						P value summary	*
	2.5		Mean	1.514	2.377		Are medians signif. different? (P < 0.05)	Yes
	1.8		Std. Deviation	0.7096	0.4692		One- or two-tailed P value?	Two-tailed
			Std. Error	0.2509	0.1484		Sum of ranks in column C,D	47,50 , 123,5
							Mann-Whitney U	11.5
			Lower 95% CI of mean	0.9206	2.041
			Upper 95% CI of mean	2.107	2.712
			Sum	12.11	23.77

## Sheet: Figure 1h
LDL-C (mM)
Wistar (3 months)	GK (3 months)			Wistar (3 months)	GK (3 months)		Table Analyzed	LDL
1	1		Number of values	10	13		Column A	Wistar 3 months
0.9	1.1						vs	vs
0.8	1.2		Minimum	0.7483	0.956		Column B	GK 3 months
1	1.2		25% Percentile	0.8571	1.068
1.4	1.1		Median	0.932	1.278		Mann Whitney test
0.9	1		75% Percentile	1.035	1.363		P value	0.0026
0.9	1.3		Maximum	1.359	1.527		Exact or approximate P value?	Gaussian Approximation
1.2	1.3						P value summary	**
0.7	1.3		Mean	0.9653	1.238		Are medians signif. different? (P < 0.05)	Yes
0.9	1.5		Std. Deviation	0.1776	0.1839		One- or two-tailed P value?	Two-tailed
	1.3		Std. Error	0.05616	0.051		Sum of ranks in column A,B	71 , 205
	1.3						Mann-Whitney U	16
	1.5		Lower 95% CI of mean	0.8383	1.127
			Upper 95% CI of mean	1.092	1.35
			Sum	9.653	16.1
Wistar (6 months)	GK (6 months)			Wistar (6 months)	GK (6 months)		Table Analyzed	LDL
1.1	0.9		Number of values	8	10		Column C	Wistar 6 months
0.7	0.2						vs	vs
0.4	1.2		Minimum	0.375	0.1836		Column D	GK 6 months
0.6	1		25% Percentile	0.4417	0.7776
0.7	0.7		Median	0.7129	1.079		Mann Whitney test
0.7	1.7		75% Percentile	0.7593	1.412		P value	0.0155
0.4	0.8		Maximum	1.06	1.68		Exact or approximate P value?	Exact
0.8	0.8						P value summary	*
	1.5		Mean	0.6678	1.073		Are medians signif. different? (P < 0.05)	Yes
	1.3		Std. Deviation	0.2205	0.4421		One- or two-tailed P value?	Two-tailed
			Std. Error	0.07796	0.1398		Sum of ranks in column C,D	49 , 122
							Mann-Whitney U	13
			Lower 95% CI of mean	0.4835	0.7564
			Upper 95% CI of mean	0.8522	1.389
			Sum	5.342	10.73
