# Supplementary material for: The Goto-Kakizaki rat is a spontaneous prototypical rodent model of polycystic ovary syndrome
Source: Nat Commun. 2021 Feb 16;12:1064. doi: 10.1038/s41467-021-21308-y (PMC7886868; doi:10.1038/s41467-021-21308-y)
Supplement: Supplementary file 3 — Source Data [file 41467_2021_21308_MOESM3_ESM.zip › data Sources/Data Source Figure 2.xlsx]

## Sheet: Figure 2a
Lee Index
Wistar (3 months)	GK (3 months)			Wistar (3 months)	GK (3 months)		Table Analyzed	Lee Index
0.312	0.311		Number of values	12	9		Column A	Wistar 3 months
0.307	0.338						vs	vs
0.307	0.309		Minimum	0.3050	0.3080		Column B	GK 3 months
0.318	0.308		25% Percentile	0.3053	0.3085
0.311	0.315		Median	0.3090	0.3150		Mann Whitney test
0.32	0.315		75% Percentile	0.3120	0.3210		P value	0.0637
0.305	0.32		Maximum	0.3200	0.3380		Exact or approximate P value?	Gaussian Approximation
0.306	0.308						P value summary	ns
0.305	0.322		Mean	0.3099	0.3162		Are medians signif. different? (P < 0.05)	No
0.312			Std. Deviation	0.005071	0.009615		One- or two-tailed P value?	Two-tailed
0.305			Std. Error	0.001464	0.003205		Sum of ranks in column A,B	105.5 , 125.5
0.311							Mann-Whitney U	27.50
			Lower 95% CI of mean	0.3067	0.3088
			Upper 95% CI of mean	0.3131	0.3236
			Sum	3.719	2.846
Wistar (6 months)	GK (6 months)			Wistar (6 months)	GK (6 months)		Table Analyzed	Lee Index
0.314	0.303		Number of values	19	24		Column C	Wistar 6 months
0.301	0.313						vs	vs
0.303	0.313		Minimum	0.2870	0.2640		Column D	GK 6 months
0.299	0.305		25% Percentile	0.3010	0.3050
0.311	0.314		Median	0.3100	0.3120		Mann Whitney test
0.289	0.31		75% Percentile	0.3140	0.3168		P value	0.3456
0.313	0.313		Maximum	0.3320	0.3280		Exact or approximate P value?	Gaussian Approximation
0.301	0.323						P value summary	ns
0.313	0.319		Mean	0.3080	0.3095		Are medians signif. different? (P < 0.05)	No
0.308	0.312		Std. Deviation	0.01173	0.01236		One- or two-tailed P value?	Two-tailed
0.332	0.317		Std. Error	0.002691	0.002522		Sum of ranks in column C,D	379 , 567
0.305	0.309						Mann-Whitney U	189.0
0.316	0.301		Lower 95% CI of mean	0.3023	0.3043
0.287	0.311		Upper 95% CI of mean	0.3137	0.3147
0.294	0.294
0.31	0.312		Sum	5.852	7.428
0.329	0.264
0.317	0.328
0.31	0.307
	0.318
	0.316
	0.305
	0.301
	0.32

## Sheet: Figure 2b
Body composition (% body weight)
Fat mass (3 months)			Fat mass (3 months)				Table Analyzed	fat mass
Wistar	GK			Wistar	GK		Column A	Wistar 3 months
12.3	20.0		Number of values	6	9		vs	vs
11.9	18.1						Column B	GK 3 months
9.9	18.5		Minimum	9.960	16.03
13.6	19.2		25% Percentile	11.40	17.69		Mann Whitney test
13.6	18.8		Median	12.97	18.50		P value	0.0004
14.1	17.3		75% Percentile	13.76	19.04		Exact or approximate P value?	Exact
	16.0		Maximum	14.14	20.01		P value summary	***
	18.9						Are medians signif. different? (P < 0.05)	Yes
	18.4		Mean	12.59	18.35		One- or two-tailed P value?	Two-tailed
			Std. Deviation	1.552	1.149		Sum of ranks in column A,B	21 , 99
			Std. Error	0.6336	0.3829		Mann-Whitney U	0.0000
			Lower 95% CI of mean	10.96	17.46
			Upper 95% CI of mean	14.22	19.23
			Sum	75.54	165.1
Lean Mass (3 months)			Lean Mass (3 months)				Table Analyzed	Lean Mass
Wistar	GK			Wistar	GK		Column C	Wistar 3 months
73.8	69.9		Number of values	6	9		vs	vs
72.4	72.8						Column D	GK 3 months
78.9	71.6		Minimum	72.35	66.88
73.6	71.8		25% Percentile	72.38	69.80		Mann Whitney test
72.4	71.6		Median	73.72	71.44		P value	0.0016
74.0	71.4		75% Percentile	75.26	71.68		Exact or approximate P value?	Exact
	71.0		Maximum	78.90	72.80		P value summary	**
	66.9						Are medians signif. different? (P < 0.05)	Yes
	69.7		Mean	74.19	70.74		One- or two-tailed P value?	Two-tailed
			Std. Deviation	2.421	1.732		Sum of ranks in column C,D	73 , 47
			Std. Error	0.9882	0.5774		Mann-Whitney U	2.000
			Lower 95% CI of mean	71.64	69.41
			Upper 95% CI of mean	76.73	72.07
			Sum	445.1	636.6

## Sheet: Figure 2c
Inguinal Fat weight (% body weight)
Wistar (3 months)	GK (3 months)			Wistar (3 months)	GK (3 months)		Table Analyzed	inguinal fat weight (3 months)
0.77	1.74		Number of values	8	9		Column A	Wistar 3 months
0.78	1.83						vs	vs
0.70	1.66		Minimum	0.6970	1.662		Column B	GK 3 months
1.76	2.42		25% Percentile	0.7710	1.788
1.2	3.08		Median	1.381	2.423		Mann Whitney test
1.56	2.35		75% Percentile	1.672	3.006		P value	0.0010
1.67	2.93		Maximum	1.758	3.264		Exact or approximate P value?	Exact
1.67	2.80						P value summary	***
	3.26		Mean	1.263	2.454		Are medians signif. different? (P < 0.05)	Yes
			Std. Deviation	0.4581	0.6046		One- or two-tailed P value?	Two-tailed
			Std. Error	0.1620	0.2015		Sum of ranks in column A,B	40 , 113
							Mann-Whitney U	4.000
			Lower 95% CI of mean	0.8800	1.989
			Upper 95% CI of mean	1.646	2.919
			Sum	10.10	22.09
Wistar (6 months)	GK (6 months)			Wistar (6 months)	GK (6 months)		Table Analyzed	inguinal fat weight (6 months)
O.81	3.77		Number of values	8	7		Column C	Wistar 6 months
1.70	2.57						vs	vs
1.98	3.52		Minimum	0.8080	2.566		Column D	GK 6 months
2.25	3.88		25% Percentile	1.610	2.890
1.58	3.45		Median	2.041	3.451		Mann Whitney test
2.37	2.89		75% Percentile	2.316	3.770		P value	0.0003
2.10	2.96		Maximum	2.367	3.882		Exact or approximate P value?	Exact
2.34							P value summary	***
			Mean	1.891	3.292		Are medians signif. different? (P < 0.05)	Yes
			Std. Deviation	0.5226	0.4924		One- or two-tailed P value?	Two-tailed
			Std. Error	0.1848	0.1861		Sum of ranks in column C,D	36 , 84
							Mann-Whitney U	0.0000
			Lower 95% CI of mean	1.454	2.836
			Upper 95% CI of mean	2.328	3.747
			Sum	15.13	23.04

## Sheet: Figure 2d
Perirenal fat weight (% body weight)
Wistar (3 months)	GK (3 months)			Wistar (3 months)	GK (3 months)		Table Analyzed	Perirenal fat weight
1.83	2.04		Number of values	8	9		Column A	Wistar 3 months
1.00	1.59						vs	vs
1.52	1.52		Minimum	0.7350	1.523		Column B	GK 3 months
1.19	2.89		25% Percentile	0.9215	1.684
1.77	2.088		Median	1.150	2.038		Mann Whitney test
0.74	1.78		75% Percentile	1.708	2.213		P value	0.0039
1.11	2.20		Maximum	1.832	2.893		Exact or approximate P value?	Gaussian Approximation
0.89	1.96						P value summary	**
	2.23		Mean	1.257	2.033		Are medians signif. different? (P < 0.05)	Yes
			Std. Deviation	0.4068	0.4082		One- or two-tailed P value?	Two-tailed
			Std. Error	0.1438	0.1361		Sum of ranks in column A,B	41.50 , 111.5
							Mann-Whitney U	5.500
			Lower 95% CI of mean	0.9169	1.719
			Upper 95% CI of mean	1.597	2.347
			Sum	10.06	18.30
Wistar (6 months)	GK (6 months)			Wistar (6 months)	GK (6 months)		Table Analyzed	Perirenal fat weight
2.40	2.96		Number of values	8	7		Column C	Wistar 6 months
2.05	2.91						vs	vs
3.43	2.95		Minimum	0.8950	2.008		Column D	GK 6 months
1.75	2.74		25% Percentile	1.771	2.087
1.84	2.41		Median	1.949	2.739		Mann Whitney test
2.11	2.01		75% Percentile	2.327	2.953		P value	0.0721
0.90	2.09		Maximum	3.433	2.955		Exact or approximate P value?	Exact
1.85							P value summary	ns
			Mean	2.040	2.580		Are medians signif. different? (P < 0.05)	No
			Std. Deviation	0.7117	0.4111		One- or two-tailed P value?	Two-tailed
			Std. Error	0.2516	0.1554		Sum of ranks in column C,D	48 , 72
							Mann-Whitney U	12.00
			Lower 95% CI of mean	1.445	2.200
			Upper 95% CI of mean	2.635	2.960
			Sum	16.32	18.06

## Sheet: Figure 2e
Parametrial fat weight (% body weight)
Wistar (3 months)	GK (3 months)			Wistar (3 months)	GK (3 months)		Table Analyzed	Parametrial fat weight
0.93	1.04		Number of values	8	9		Column A	Wistar 3 months
0.59	0.80						vs	vs
0.75	1.55		Minimum	0.5920	0.7960		Column B	GK 3 months
1.48	1.62		25% Percentile	0.7353	1.072
1.23	1.65		Median	0.9645	1.326		Mann Whitney test
0.73	1.39		75% Percentile	1.246	1.582		P value	0.0360
1.25	1.33		Maximum	1.483	1.645		Exact or approximate P value?	Exact
1.00	1.11						P value summary	*
	1.27		Mean	0.9954	1.304		Are medians signif. different? (P < 0.05)	Yes
			Std. Deviation	0.3057	0.2853		One- or two-tailed P value?	Two-tailed
			Std. Error	0.1081	0.09509		Sum of ranks in column A,B	50 , 103
							Mann-Whitney U	14.00
			Lower 95% CI of mean	0.7398	1.085
			Upper 95% CI of mean	1.251	1.524
			Sum	7.963	11.74
Wistar (6 months)	GK (6 months)			Wistar (6 months)	GK (6 months)		Table Analyzed	Parametrial fat weight
1.37	1.45		Number of values	8	7		Column C	Wistar 6 months
0.93	1.46						vs	vs
1.22	1.38		Minimum	0.8950	1.118		Column D	GK 6 months
1.03	1.21		25% Percentile	0.9460	1.206
0.99	1.25		Median	1.108	1.302		Mann Whitney test
1.19	1.12		75% Percentile	1.295	1.448		P value	0,0541
0.90	1.30		Maximum	1.367	1.461		Exact or approximate P value?	Exact
1.32							P value summary	ns
			Mean	1.117	1.308		Are medians signif. different? (P < 0.05)	No
			Std. Deviation	0.1799	0.1279		One- or two-tailed P value?	Two-tailed
			Std. Error	0.06359	0.04834		Sum of ranks in column C,D	47 , 73
							Mann-Whitney U	11.00
			Lower 95% CI of mean	0.9666	1.190
			Upper 95% CI of mean	1.267	1.426
			Sum	8.936	9.156

## Sheet: Figure 2f
Periovarian fat weight (% body weight)
Wistar (3 months)	GK (3 months)			Wistar (3 months)	GK (3 months)		Table Analyzed	Periovarian fat weight
0.78	1.01		Number of values	8	9		Column A	Wistar 3 months
0.64	0.72						vs	vs
0.46	1.55		Minimum	0.4610	0.7170		Column B	GK 3 months
0.69	0.97		25% Percentile	0.5088	0.9910
0.66	1.19		Median	0.6475	1.203		Mann Whitney test
0.50	1.26		75% Percentile	0.7568	1.292		P value	0.0003
0.54	1.29		Maximum	0.7870	1.549		Exact or approximate P value?	Exact
0.79	1.29						P value summary	***
	1.2		Mean	0.6311	1.165		Are medians signif. different? (P < 0.05)	Yes
			Std. Deviation	0.1225	0.2379		One- or two-tailed P value?	Two-tailed
			Std. Error	0.04332	0.07930		Sum of ranks in column A,B	38 , 115
							Mann-Whitney U	2.000
			Lower 95% CI of mean	0.5287	0.9821
			Upper 95% CI of mean	0.7336	1.348
			Sum	5.049	10.49
Wistar (6 months)	GK (6 months)			Wistar (6 months)	GK (6 months)		Table Analyzed	Periovarian fat weight
1.00	1.28		Number of values	8	7		Column C	Wistar 6 months
0.93	1.02						vs	vs
1.32	1.24		Minimum	0.6100	0.9220		Column D	GK 6 months
0.68	1.48		25% Percentile	0.6903	1.015
0.61	1.38		Median	0.9635	1.242		Mann Whitney test
1.05	0.92		75% Percentile	1.041	1.383		P value	0.0401
0.72	1.18		Maximum	1.322	1.484		Exact or approximate P value?	Exact
1.01							P value summary	*
			Mean	0.9144	1.216		Are medians signif. different? (P < 0.05)	Yes
			Std. Deviation	0.2353	0.1969		One- or two-tailed P value?	Two-tailed
			Std. Error	0.08319	0.07442		Sum of ranks in column C,D	46 , 74
							Mann-Whitney U	10.00
			Lower 95% CI of mean	0.7177	1.033
			Upper 95% CI of mean	1.111	1.398
			Sum	7.315	8.509

## Sheet: Figure 2h
Leptin (ng ml-1)
Wistar (3 months)	GK (3 months)			Wistar (3 months)	GK (3 months)		Table Analyzed	Leptin
0.7	1.8		Number of values	14	10		Column A	Wistar 3 months
0.9	2.7						vs	vs
0.5	1.9		Minimum	0.3372	1.411		Column B	GK 3 months
2.5	1.9		25% Percentile	0.4749	1.880
3.2	1.4		Median	0.8192	2.017		Mann Whitney test
5.3	6.1		75% Percentile	1.652	2.802		P value	0.0091
0.9	3.0		Maximum	5.267	6.121		Exact or approximate P value?	Gaussian Approximation
0.5	2.1						P value summary	**
0.5	2.1		Mean	1.364	2.506		Are medians signif. different? (P < 0.05)	Yes
1.4	1.9		Std. Deviation	1.403	1.351		One- or two-tailed P value?	Two-tailed
1.3			Std. Error	0.3749	0.4272		Sum of ranks in column A,B	130 , 170
0.5							Mann-Whitney U	25.00
0.3			Lower 95% CI of mean	0.5543	1.539
0.6			Upper 95% CI of mean	2.174	3.472
			Sum	19.10	25.06
Wistar (6 months)	GK (6 months)			Wistar (6 months)	GK (6 months)		Table Analyzed	Leptin
3.8	6.9		Number of values	13	17		Column C	Wistar 6 months
9.3	7.4						vs	vs
3.5	3.8		Minimum	1.108	3.147		Column D	GK 6 months
1.5	4.2		25% Percentile	1.522	3.918
5.0	4.0		Median	2.899	5.019		Mann Whitney test
2.9	5.3		75% Percentile	4.179	5.281		P value	0.0034
2.2	5.2		Maximum	9.261	7.443		Exact or approximate P value?	Gaussian Approximation
1.1	5.3						P value summary	**
4.6	7.4		Mean	3.274	4.938		Are medians signif. different? (P < 0.05)	Yes
2.2	5.0		Std. Deviation	2.188	1.286		One- or two-tailed P value?	Two-tailed
1.4	4.4		Std. Error	0.6068	0.3118		Sum of ranks in column C,D	131 , 334
1.6	5.1						Mann-Whitney U	40.00
3.5	3.9		Lower 95% CI of mean	1.952	4.277
	5.1		Upper 95% CI of mean	4.596	5.599
	3.1
	4.3		Sum	42.56	83.95
	3.5

## Sheet: Figure 2i
Adipocyte sizes
Size (µm2)	Wistar (3 months)						Mean	SEM
250-500	15	10.3	23.8	12.0	13.0	11.4	14.2	2.0
500-1000	26.7	20.1	36.3	17.7	24.8	20.0	24.3	2.8
1000-2000	31.2	32.7	17.5	26.0	33.5	29.7	28.4	2.4
2000-3000	10.1	18.2	1.2	16.1	12.0	16.6	12.4	2.5
3000-4000	0.6	8	0.1	6.6	2.5	6.8	4.1	1.4
4000-5000	0.4	0.8	0.0	2.1	0.7	3.1	1.2	0.5
5000-6000	0.0	0.5	0.0	0.8	0.5	1.7	0.6	0.2
6000-7000	0.1	0.0	0.0	0.3	0.1	0.6	0.2	0.1
7000-8000	0.0	0.0	0.0	0.2	0.0	0.3	0.1	0.05
8000-9000	0.0	0.0	0.0	0.0	0.0	0.3	0.0	0.05
9000-10 000	0.1	0.0	0.0	0.1	0.0	0.08	0.0	0.02
10 0000 - 40 000	0.1	0.0	0.0	0.8	0.0	0.1	0.2	0.1
Size (µm2)	GK (3 months)					Mean	SEM
250-500	8.1	10.1	3	1.8	2.4	5.1	1.7
500-1000	8.2	13.1	4.8	2.8	2.9	6.4	1.9
1000-2000	12.6	21.5	21.3	14.7	7.5	15.5	2.7
2000-3000	16.4	19.8	21.3	20	14.3	18.4	1.3
3000-4000	17.1	12.2	20	18.1	19.4	17.4	1.4
4000-5000	11.3	1.8	13.1	18.8	17.6	13.3	2.4
5000-6000	6.7	1.8	6.4	9.3	12.6	7.4	1.8
6000-7000	3.1	0.8	3.4	5.9	9.3	4.5	1.4
7000-8000	0.8	0.4	1.7	2.3	4.9	2.0	0.8
8000-9000	0.9	0.2	1	0.8	2	1.0	0.3
9000-10 000	0.3	0.1	0.4	0.4	0.7	0.4	0.1
10 0000 - 40 000	0.3	0.4	0.6	0.2	0.7	0.4	0.09
mean of adipocyte sizes (µm2)				mean of adipocyte sizes (µm2)			Table Analyzed	mean of adipocyte sizes (µm2)
Wistar (3 months)	GK (3 months)			Wistar (3 months)	GK (3 months)		Column A	Wistar (3 months)
1033	2595		Number of values	6	5		vs	vs
1524	1886						Column B	GK (3 months)
642	3083		Minimum	642.0	1886
1577	3427		25% Percentile	935.3	2241		Mann Whitney test
1155	3955		Median	1340	3083		P value	0.0043
1618			75% Percentile	1587	3691		Exact or approximate P value?	Exact
			Maximum	1618	3955		P value summary	**
							Are medians signif. different? (P < 0.05)	Yes
			Mean	1258	2989		One- or two-tailed P value?	Two-tailed
			Std. Deviation	385.4	791.5		Sum of ranks in column A,B	21 , 45
			Std. Error	157.4	354.0		Mann-Whitney U	0.0000
			Lower 95% CI of mean	853.7	2006
			Upper 95% CI of mean	1663	3972
			Sum	7549	14946

## Sheet: Figure 2k
mRNA levels
Gpat			Number of values	5	5		Table Analyzed	Gpat
Wistar	GK						Column B	Wistar
1.52	0.67		Mean	1	0.632		vs.	vs,
0.53	0.29		Std. Error of Mean	0.2003	0.1113		Column A	GK
0.53	0.55						P value	0.1469
1.24	0.67		KS normality test				P value summary	ns
1.18	0.98		KS distance	0.2561	0.2393		One- or two-tailed P value?	Two-tailed
			P value	> 0.1000	> 0.1000		F test to compare variances
			Passed normality test (alpha=0.05)?	Yes	Yes		F,DFn, Dfd	3.239, 4. 4
			P value summary	ns	ns		P value	0.2814
							P value summary	ns
							Significantly different? (P < 0.05)	No
Dgat			Number of values	5	5		Table Analyzed	Dgat
Wistar	GK						Column B	Wistar
0.90	0.59		Mean	0.9998	0.6558		vs.	vs,
1.10	0.40		Std. Error of Mean	0.08577	0.1164		Column A	GK
0.85	0.76						P value	0.0446
0.86	0.48		KS normality test	0.3076	0.1923		P value summary	*
1.29	1.05		KS distance	> 0.1000	> 0.1000		One- or two-tailed P value?	Two-tailed
			P value	Yes	Yes		F test to compare variances
			Passed normality test (alpha=0.05)?	ns	ns		F,DFn, Dfd	1.843, 4. 4
			P value summary	4.999	3.279		P value	0.5682
							P value summary	ns
							Significantly different? (P < 0.05)	No
Acaca			Number of values	5	5		Table Analyzed	Fasn
Wistar	GK						Column B	Wistar
0.94	1.09		Mean	1	1.052		vs.	vs,
1.19	0.76		Std. Error of Mean	0.2037	0.1314		Column A	GK
0.41	0.89						P value	0.8355
1.64	0.99		KS normality test				P value summary	ns
0.82	1.53		KS distance	0.1524	0.2485		One- or two-tailed P value?	Two-tailed
			P value	> 0.1000	> 0.1000		F test to compare variances
			Passed normality test (alpha=0.05)?	Yes	Yes		F,DFn, Dfd	2.403, 4. 4
			P value summary	5	5.26		P value	0.4166
							P value summary	ns
							Significantly different? (P < 0.05)	No
Fasn				5	5		Table Analyzed	Acaca
Wistar	GK						Column B	Wistar
0.66	1.12		Mean	0.998	0.91		vs.	vs,
1.51	0.64		Std. Error of Mean	0.3353	0.106		Column A	GK
0.30	0.85						P value	0.8087
2.05	0.75		KS normality test	0.2739	0.2123		P value summary	ns
0.47	1.19		KS distance	> 0.1000	> 0.1000		One- or two-tailed P value?	Two-tailed
			P value	Yes	Yes		F test to compare variances
			Passed normality test (alpha=0.05)?	ns	ns		F,DFn, Dfd	10.01, 4. 4
			P value summary	4.99	4.55		P value	0.0465
							P value summary	*
							Significantly different? (P < 0.05)	Yes
							Unpaired t test with Welch's correction
							P value	0.8128
							P value summary	ns
							Significantly different? (P < 0.05)	No
							One- or two-tailed P value?	Two-tailed
							Welch-corrected t, df	t=0.2502 df=4.791
Pparg			Number of values	5	5		Table Analyzed	Pparg
Wistar	GK						Column B	Wistar
1.12	0.82		Mean	1.002	0.632		vs.	vs,
0.95	0.33		Std. Error of Mean	0.03891	0.1119		Column A	GK
1.02	0.50						P value	0.0141
0.89	0.56		KS normality test				P value summary	*
1.03	0.95		KS distance	0.1819	0.2133		One- or two-tailed P value?	Two-tailed
			P value	> 0.1000	> 0.1000		F test to compare variances
			Passed normality test (alpha=0.05)?	Yes	Yes		F,DFn, Dfd	8.266, 4. 4
			P value summary	ns	ns		P value	0.0649
							P value summary	ns
							Significantly different? (P < 0.05)	No
Lipe			Number of values	5	5		Table Analyzed	Lipe
Wistar	GK						Column B	Wistar
1.13	0.71		Mean	1.002	0.698		vs.	vs,
1.14	0.46		Std. Error of Mean	0.07102	0.1144		Column A	GK
0.82	0.70						P value	0.054
1.08	0.51		KS normality test				P value summary	ns
0.84	1.11		KS distance	0.2883	0.2813		One- or two-tailed P value?	Two-tailed
			P value	> 0.1000	> 0.1000		F test to compare variances
			Passed normality test (alpha=0.05)?	Yes	Yes		F,DFn, Dfd	2.596, 4. 4
			P value summary	5.01	3.49		P value	0.378
							P value summary	ns
							Significantly different? (P < 0.05)	No
