# Supplementary material for: The Goto-Kakizaki rat is a spontaneous prototypical rodent model of polycystic ovary syndrome
Source: Nat Commun. 2021 Feb 16;12:1064. doi: 10.1038/s41467-021-21308-y (PMC7886868; doi:10.1038/s41467-021-21308-y)
Supplement: Supplementary file 3 — Source Data [file 41467_2021_21308_MOESM3_ESM.zip › data Sources/Data Source Figure 3.xlsx]

## Sheet: Figure 3d
Number of corpora lutea per mm3 of ovary
Wistar (3 months)	GK (3 months)			Wistar (3 months)	GK (3 months)		Table Analyzed	Number of corpora lutea per mm3 of ovary
49.1851	32.9115		Number of values	6	6		Column A	Wistar 3 months
28.7407	13.904						vs	vs
28.1719	31.8067		Minimum	28.17	13.90		Column B	GK 3 months
42.9477	29.6451		25% Percentile	28.60	18.51
32.5757	40.1628		Median	37.76	30.73		Mann Whitney test
49.0839	20.0442		75% Percentile	49.11	34.72		P value	0.2403
			Maximum	49.19	40.16		Exact or approximate P value?	Exact
							P value summary	ns
			Mean	38.45	28.08		Are medians signif. different? (P < 0.05)	No
			Std. Deviation	9.828	9.500		One- or two-tailed P value?	Two-tailed
			Std. Error	4.012	3.878		Sum of ranks in column A,B	47 , 31
							Mann-Whitney U	10.00
			Lower 95% CI of mean	28.14	18.11
			Upper 95% CI of mean	48.76	38.05
			Sum	230.7	168.5
Wistar (6 months)	GK (6 months)			Wistar (6 months)	GK (6 months)		Table Analyzed	Number of corpora lutea per mm3 of ovary
40.0655	11.324		Number of values	6	12		Column C	Wistar 6 months
41.6521	4.20085						vs	vs
44.3938	18.7973		Minimum	11.54	3.521		Column D	GK 6 months
32.6304	3.52081		25% Percentile	24.13	8.625
11.5382	13.8881		Median	36.35	12.61		Mann Whitney test
28.3331	21.8189		75% Percentile	42.34	20.72		P value	0.0057
	21.0801		Maximum	44.39	21.82		Exact or approximate P value?	Gaussian Approximation
	19.6388						P value summary	**
	21.6016		Mean	33.10	13.69		Are medians signif. different? (P < 0.05)	Yes
	8.23456		Std. Deviation	12.14	6.740		One- or two-tailed P value?	Two-tailed
	9.79794		Std. Error	4.957	1.946		Sum of ranks in column C,D	87 , 84
	10.3907						Mann-Whitney U	6.000
			Lower 95% CI of mean	20.36	9.409
			Upper 95% CI of mean	45.84	17.97
			Sum	198.6	164.3

## Sheet: Figure 3e
Number of follicles per mm3 of ovary (3 months)
Primordial				Primordial			Table Analyzed	Primordial
Wistar	GK			Wistar	GK		Column A	Wistar 3 months
52.2981	78.9876		Number of values	6	6		vs	vs
67.2163	112.441						Column B	GK 3 months
94.2143	81.3519		Minimum	52.30	78.99
83.9867	185.718		25% Percentile	61.62	80.76		Mann Whitney test
64.7283	348.077		Median	74.51	110.6		P value	0.0649
81.8065	108.811		75% Percentile	86.54	226.3		Exact or approximate P value?	Exact
			Maximum	94.21	348.1		P value summary	ns
							Are medians signif. different? (P < 0.05)	No
			Mean	74.04	152.6		One- or two-tailed P value?	Two-tailed
			Std. Deviation	15.31	103.3		Sum of ranks in column A,B	27 . 51
			Std. Error	6.251	42.16		Mann-Whitney U	6.000
			Lower 95% CI of mean	57.97	44.18
			Upper 95% CI of mean	90.11	261.0
			Sum	444.3	915.4
Primary				Primary			Table Analyzed	Primary
Wistar	GK			Wistar	GK		Column A	Wistar 3 months
29.8846	41.6879		Number of values	6	6		vs	vs
27.8136	67.1021						Column B	GK 3 months
45.2598	83.1869		Minimum	27.81	41.69
54.8777	83.7039		25% Percentile	29.37	60.75		Mann Whitney test
31.3065	113.795		Median	38.28	83.45		P value	0.0152
61.8884	95.21		75% Percentile	56.63	99.86		Exact or approximate P value?	Exact
			Maximum	61.89	113.8		P value summary	*
							Are medians signif. different? (P < 0.05)	Yes
			Mean	41.84	80.78		One- or two-tailed P value?	Two-tailed
			Std. Deviation	14.38	24.61		Sum of ranks in column A,B	24 . 54
			Std. Error	5.872	10.05		Mann-Whitney U	3.000
			Lower 95% CI of mean	26.75	54.96
			Upper 95% CI of mean	56.93	106.6
			Sum	251.0	484.7
Preantral				Preantral			Table Analyzed	Preantral
Wistar	GK			Wistar	GK		Column A	Wistar 3 months
42.3365	46.0761		Number of values	6	6		vs	vs
31.0585	33.2488						Column B	GK 3 months
36.9468	47.7101		Minimum	25.38	33.25
35.3126	45.3396		25% Percentile	29.64	42.32		Mann Whitney test
25.3836	63.5911		Median	36.13	45.95		P value	0.0260
40.5476	45.8153		75% Percentile	40.99	51.68		Exact or approximate P value?	Exact
			Maximum	42.34	63.59		P value summary	*
							Are medians signif. different? (P < 0.05)	Yes
			Mean	35.26	46.96		One- or two-tailed P value?	Two-tailed
			Std. Deviation	6.262	9.694		Sum of ranks in column A,B	25 , 53
			Std. Error	2.557	3.958		Mann-Whitney U	4.000
			Lower 95% CI of mean	28.69	36.79
			Upper 95% CI of mean	41.84	57.14
			Sum	211.6	281.8
Antral				Antral			Table Analyzed	Antral
Wistar	GK			Wistar	GK		Column A	Wistar 3 months
50.4303	95.0777		Number of values	6	6		vs	vs
31.9857	92.4921						Column B	GK 3 months
37.4086	100.925		Minimum	31.99	71.50
51.0601	71.4971		25% Percentile	36.05	87.24		Mann Whitney test
38.9216	110.448		Median	39.38	98.00		P value	0.0022
39.8362	113.823		75% Percentile	50.59	111.3		Exact or approximate P value?	Exact
			Maximum	51.06	113.8		P value summary	**
							Are medians signif. different? (P < 0.05)	Yes
			Mean	41.61	97.38		One- or two-tailed P value?	Two-tailed
			Std. Deviation	7.586	15.18		Sum of ranks in column A,B	21 , 57
			Std. Error	3.097	6.199		Mann-Whitney U	0.0000
			Lower 95% CI of mean	33.65	81.44
			Upper 95% CI of mean	49.57	113.3
			Sum	249.6	584.3

## Sheet: Figure 3f
Number of follicles per mm3 of ovary (6 months)
Primordial				Primordial			Table Analyzed	Primordial
Wistar	GK			Wistar	GK		Column A	Wistar 6 months
73.3113	113.24		Number of values	6	12		vs	vs
137.452	157.532						Column B	GK 6 months
87.7787	176.101		Minimum	73.31	113.2
112.788	157.263		25% Percentile	84.16	126.9		Mann Whitney test
149.035	176.758		Median	101.6	157.4		P value	0.0100
90.5086	183.477		75% Percentile	140.3	176.6		Exact or approximate P value?	Gaussian Approximation
	118.049		Maximum	149.0	183.6		P value summary	*
	143.248						Are medians signif. different? (P < 0.05)	Yes
	183.614		Mean	108.5	153.3		One- or two-tailed P value?	Two-tailed
	121.46		Std. Deviation	29.97	25.33		Sum of ranks in column A,B	29 . 142
	163.299		Std. Error	12.24	7.312		Mann-Whitney U	8.000
	145.469
			Lower 95% CI of mean	77.03	137.2
			Upper 95% CI of mean	139.9	169.4
			Sum	650.9	1840
Primary				Primary			Table Analyzed	Primary
Wistar	GK			Wistar	GK		Column A	Wistar 6 months
50.295	78.0097		Number of values	6	12		vs	vs
60.3956	63.0128						Column B	GK 6 months
33.2954	84.0933		Minimum	31.73	52.81
57.4578	52.8122		25% Percentile	32.90	60.26		Mann Whitney test
31.73	59.3402		Median	43.64	76.20		P value	0.0043
36.9905	74.3827		75% Percentile	58.19	82.38		Exact or approximate P value?	Gaussian Approximation
	64.2944		Maximum	60.40	116.6		P value summary	**
	53.1404						Are medians signif. different? (P < 0.05)	Yes
	81.006		Mean	45.03	74.23		One- or two-tailed P value?	Two-tailed
	81.3163		Std. Deviation	12.63	17.65		Sum of ranks in column A,B	26 . 145
	82.7381		Std. Error	5.156	5.094		Mann-Whitney U	5.000
	116.606
			Lower 95% CI of mean	31.77	63.02
			Upper 95% CI of mean	58.28	85.44
			Sum	270.2	890.8
Preantral				Preantral			Table Analyzed	Preantral
Wistar	GK			Wistar	GK		Column A	Wistar 6 months
11.0819	30.1973		Number of values	6	12		vs	vs
30.1978	31.5064						Column B	GK 6 months
29.2596	37.5947		Minimum	11.08	21.77
22.6994	30.5137		25% Percentile	14.31	30.76		Mann Whitney test
15.3842	31.5639		Median	23.55	33.65		P value	0.0043
24.398	76.3663		75% Percentile	29.49	48.48		Exact or approximate P value?	Gaussian Approximation
	32.6742		Maximum	30.20	76.37		P value summary	**
	48.5195						Are medians signif. different? (P < 0.05)	Yes
	54.004		Mean	22.17	39.81		One- or two-tailed P value?	Two-tailed
	48.378		Std. Deviation	7.602	14.80		Sum of ranks in column A,B	26 , 145
	21.7732		Std. Error	3.103	4.274		Mann-Whitney U	5.000
	34.6355
			Lower 95% CI of mean	14.19	30.40
			Upper 95% CI of mean	30.15	49.22
			Sum	133.0	477.7
Antral				Antral			Table Analyzed	Antral
Wistar	GK			Wistar	GK		Column A	Wistar 6 months
26.4262	71.7186		Number of values	6	12		vs	vs
43.7347	43.0588						Column B	GK 6 months
34.3043	37.5947		Minimum	18.44	37.59
18.4432	61.0274		25% Percentile	24.43	45.65		Mann Whitney test
34.6145	61.8653		Median	34.46	61.45		P value	0.0023
36.9905	96.2017		75% Percentile	38.68	68.38		Exact or approximate P value?	Gaussian Approximation
	59.0244		Maximum	43.73	96.20		P value summary	**
	63.5374						Are medians signif. different? (P < 0.05)	Yes
	63.0046		Mean	32.42	60.21		One- or two-tailed P value?	Two-tailed
	69.9938		Std. Deviation	8.815	15.66		Sum of ranks in column A,B	24 , 147
	43.5464		Std. Error	3.599	4.522		Mann-Whitney U	3.000
	51.9533
			Lower 95% CI of mean	23.17	50.26
			Upper 95% CI of mean	41.67	70.16
			Sum	194.5	722.5

## Sheet: Figure 3g
% of atretic follicles among antral follicles (3 months)
Wistar	GK			Wistar	GK		Table Analyzed	% of atretic follicles among antral follicles (3 months)
39.6	27.2		Number of values	6	5		Column A	Wistar 3 months
34.9	30.9						vs	vs
28.0	27.6		Minimum	27.97	27.20		Column B	GK 3 months
45.9	30.1		25% Percentile	33.14	27.37
35.1	33.8		Median	37.34	30.06		Mann Whitney test
45.6			75% Percentile	45.66	32.34		P value	0.0303
			Maximum	45.86	33.75		Exact or approximate P value?	Exact
							P value summary	*
			Mean	38.16	29.90		Are medians signif. different? (P < 0.05)	Yes
			Std. Deviation	6.941	2.681		One- or two-tailed P value?	Two-tailed
			Std. Error	2.834	1.199		Sum of ranks in column A,B	48.18
							Mann-Whitney U	3
			Lower 95% CI of mean	30.87	26.57
			Upper 95% CI of mean	45.44	33.23
			Sum	228.9	149.5

## Sheet: Figure 3i
Number of cysts per mm3 of ovary
Wistar (3 months)	GK (3 months)			Wistar (3 months)	GK (3 months)
0	0		Number of values	6	6
0	0.6
0	0.0		Minimum	0.0	0.0
0	1.7		25% Percentile	0.0	0.0
0	5.0		Median	0.0	0.3023
0	0.0		75% Percentile	0.0	2.563
			Maximum	0.0	5.020
			Mean	0.0	1.228
			Std. Deviation	0.0	1.978
			Std. Error	0.0	0.8075
			Lower 95% CI of mean	0.0000e+000	-0.8476
			Upper 95% CI of mean	0.0000e+000	3.304
			Sum	0.0	7.369
Wistar (6 months)	GK (6 months)			Wistar (6 months)	GK (6 months)		Table Analyzed	Number of cysts per mm3 of ovary
0	8.8		Number of values	6	12		Column C	Wistar 6 months
0	8.4						vs	vs
3.0	8.9		Minimum	0.0	4.618		Column D	GK 6 months
0.7	12.9		25% Percentile	0.0	7.555
2.9	11.4		Median	1.535	8.758		Mann Whitney test
2.4	8.9		75% Percentile	2.920	8.982		P value	0.0009
	7.4		Maximum	3.027	12.91		Exact or approximate P value?	Gaussian Approximation
	8.1						P value summary	***
	9.0		Mean	1.497	8.607		Are medians signif. different? (P < 0.05)	Yes
	6.2		Std. Deviation	1.422	2.135		One- or two-tailed P value?	Two-tailed
	8.7		Std. Error	0.5807	0.6164		Sum of ranks in column C,D	21 , 150
	4.6						Mann-Whitney U	0.0000
			Lower 95% CI of mean	0.004352	7.250
			Upper 95% CI of mean	2.990	9.963
			Sum	8.982	103.3

## Sheet: Figure 3j
Theca cells thickness (% of antral follicle area)
Wistar (3 months)	GK (3 months)			Wistar (3 months)	GK (3 months)		Table Analyzed	Theca cells thickness (% of antral follicle area)
14.8	19.9		Number of values	6	5		Column A	Wistar 3 months
17.2	19.8						vs	vs
15.8	20.2		Minimum	14.81	17.76		Column B	GK 3 months
15.7	25.2		25% Percentile	15.47	18.80
16.2	17.8		Median	16.05	19.87		Mann Whitney test
16.6			75% Percentile	16.74	22.70		P value	0.0043
			Maximum	17.17	25.18		Exact or approximate P value?	Exact
							P value summary	**
			Mean	16.06	20.57		Are medians signif. different? (P < 0.05)	Yes
			Std. Deviation	0.8129	2.753		One- or two-tailed P value?	Two-tailed
			Std. Error	0.3318	1.231		Sum of ranks in column A,B	21 , 45
							Mann-Whitney U	0.0000
			Lower 95% CI of mean	15.21	17.16
			Upper 95% CI of mean	16.91	23.99
			Sum	96.36	102.9
