# Supplementary material for: The Goto-Kakizaki rat is a spontaneous prototypical rodent model of polycystic ovary syndrome
Source: Nat Commun. 2021 Feb 16;12:1064. doi: 10.1038/s41467-021-21308-y (PMC7886868; doi:10.1038/s41467-021-21308-y)
Supplement: Supplementary file 3 — Source Data [file 41467_2021_21308_MOESM3_ESM.zip › data Sources/Data Source Figure 4.xlsx]

## Sheet: Figure 4a
Testosterone (ng ml-1)
Wistar (3 months)	GK (3 months)			Wistar (3 months)	GK (3 months)		Table Analyzed	Testosterone (ng ml-1)
0.06	0.05		Number of values	15	13
0.03	0.33						Column B	GK 3 months
0.06	0.30		Minimum	0.01	0.02		vs.	vs,
0.05	0.24		25% Percentile	0.01	0.055		Column A	Wistar 3 months
0.04	0.07		Median	0.03	0.07
0.1	0.07		75% Percentile	0.06	0.235		Mann Whitney test
0.01	0.15		Maximum	0.16	0.33		P value	0.0024
0.01	0.03						Exact or approximate P value?	Exact
0.02	0.07		Mean	0.04333	0.1323		P value summary	**
0.02	0.1		Std. Deviation	0.04186	0.1066		Significantly different? (P < 0.05)	Yes
0.06	0.02		Std. Error of Mean	0.01081	0.02957		One- or two-tailed P value?	Two-tailed
0.01	0.23						Sum of ranks in column A,B	154 , 252
0.16	0.06		Lower 95% CI of mean	0.02015	0.06787		Mann-Whitney U	34
0.01			Upper 95% CI of mean	0.06652	0.1967
0.01
			Sum	0.65	1.72
Wistar (6 months)	GK (6 months)			Wistar (6 months)	GK (6 months)		Table Analyzed	Testosterone (ng ml-1)
0.27	0.18		Number of values	14	20
0.02	0.35						Column D	GK 6 months
0.02	0.22		Minimum	0.01	0.02		vs.	vs,
0.02	0.05		25% Percentile	0.02	0.0525		Column C	Wistar 6 months
0.03	0.05		Median	0.025	0.1
0.04	0.11		75% Percentile	0.0575	0.1775		Mann Whitney test
0.05	0.04		Maximum	0.27	0.42		P value	0.0014
0.02	0.06						Exact or approximate P value?	Exact
0.03	0.07		Mean	0.05714	0.132		P value summary	**
0.02	0.15		Std. Deviation	0.07549	0.1051		Significantly different? (P < 0.05)	Yes
0.01	0.08		Std. Error of Mean	0.02018	0.0235		One- or two-tailed P value?	Two-tailed
0.01	0.17						Sum of ranks in column C,D	157 , 438
0.08	0.10		Lower 95% CI of mean	0.01356	0.08281		Mann-Whitney U	52
0.18	0.02		Upper 95% CI of mean	0.1007	0.1812
	0.04
	0.08		Sum	0.8	2.64
	0.22
	0.10
	0.13
	0.42

## Sheet: Figure 4b
Delta 4 androstenedione (ng ml-1)
Wistar (3 months)	GK (3 months)			Wistar (3 months)	GK (3 months)		Table Analyzed	Delta 4 androstenedione (ng ml-1)
0.024	0.022		Number of values	15	13
0.008	0.165						Column B	GK 3 months
0.015	0.170		Minimum	0.001	0.0105		vs.	vs,
0.017	0.075		25% Percentile	0.0091	0.0545		Column A	Wistar 3 months
0.034	0.118		Median	0.017	0.135
0.130	0.141		75% Percentile	0.034	0.1675		Mann Whitney test
0.007	0.135		Maximum	0.4134	0.3823		P value	0.0046
0.001	0.034						Exact or approximate P value?	Exact
0.015	0.158		Mean	0.05815	0.1462		P value summary	**
0.015	0.382		Std. Deviation	0.1076	0.1146		Significantly different? (P < 0.05)	Yes
0.146	0.011		Std. Error of Mean	0.02778	0.03179		One- or two-tailed P value?	Two-tailed
0.018	0.125						Sum of ranks in column A,B	157.5 , 248.5
0.413	0.365		Lower 95% CI of mean	-0.001434	0.07695		Mann-Whitney U	37.5
0.009			Upper 95% CI of mean	0.1177	0.2155
0.019
			Sum	0.8722	1.901
Wistar (6 months)	GK (6 months)			Wistar (6 months)	GK (6 months)		Table Analyzed	Delta 4 androstenedione (ng ml-1)
0.201	0.332		Number of values	14	20
0.014	0.611						Column D	GK 6 months
0.010	0.519		Minimum	0.002	0.035		vs.	vs,
0.014	0.158		25% Percentile	0.00905	0.1345		Column C	Wistar 6 months
0.038	0.035		Median	0.017	0.2048
0.046	0.320		75% Percentile	0.1226	0.3502		Mann Whitney test
0.020	0.151		Maximum	7.678	0.8718		P value	0.0011
0.008	0.157						Exact or approximate P value?	Exact
7.678	0.105		Mean	0.6017	0.2848		P value summary	**
0.002	0.274		Std. Deviation	2.038	0.2335		Significantly different? (P < 0.05)	Yes
0.004	0.129		Std. Error of Mean	0.5448	0.0522		One- or two-tailed P value?	Two-tailed
0.009	0.262						Sum of ranks in column C,D	155 , 440
0.096	0.170		Lower 95% CI of mean	-0.5753	0.1755		Mann-Whitney U	50
0.283	0.037		Upper 95% CI of mean	1.779	0.3941
	0.059
	0.167		Sum	8.424	5.696
	0.743
	0.240
	0.356
	0.872

## Sheet: Figure 4c
Progesterone (ng ml-1)
Wistar (3 months)	GK (3 months)			Wistar (3 months)	GK (3 months)		Table Analyzed	Delta 4 androstenedione (ng ml-1)
13.3	7.0		Number of values	15	13
6.3	16.7						Column B	GK 3 months
14.0	20.0		Minimum	1.574	2.816		vs.	vs,
19.7	20.1		25% Percentile	2.33	5.706		Column A	Wistar 3 months
10.1	4.4		Median	8.215	8.842
2.3	20.5		75% Percentile	13.32	19.53		Mann Whitney test
1.6	8.1		Maximum	20.73	20.5		P value	0.3358
2.3	19.0						Exact or approximate P value?	Exact
3.9	8.9		Mean	8.754	11.38		P value summary	ns
20.7	8.8		Std. Deviation	6.244	6.826		Significantly different? (P < 0.05)	No
1.8	8.4		Std. Error of Mean	1.612	1.893		One- or two-tailed P value?	Two-tailed
5.6	3.2						Sum of ranks in column A,B	196 , 210
8.2	2.8		Lower 95% CI of mean	5.296	7.259		Mann-Whitney U	76
11.1			Upper 95% CI of mean	12.21	15.51
10.4
			Sum	131.3	148
Wistar (6 months)	GK (6 months)			Wistar (6 months)	GK (6 months)		Table Analyzed	Delta 4 androstenedione (ng ml-1)
19.1	7.9		Number of values	14	20
12.8	4.1						Column D	GK 6 months
6.5	5.9		Minimum	3.01	0.745		vs.	vs,
6.5	5.0		25% Percentile	5.104	3.374		Column C	Wistar 6 months
8.1	17.8		Median	7.291	4.553
4.7	4.0		75% Percentile	15.76	6.625		Mann Whitney test
14.6	3.3		Maximum	22.38	17.84		P value	0.0109
3.0	3.6						Exact or approximate P value?	Exact
5.2	4.4		Mean	10.29	5.317		P value summary	*
3.3	6.9		Std. Deviation	6.593	3.705		Significantly different? (P < 0.05)	Yes
5.7	4.7		Std. Error of Mean	1.762	0.8284		One- or two-tailed P value?	Two-tailed
20.3	1.9						Sum of ranks in column C,D	317 , 278
22.4	0.7		Lower 95% CI of mean	6.481	3.584		Mann-Whitney U	68
11.9	1.1		Upper 95% CI of mean	14.09	7.051
	3.0
	9.4		Sum	144	106.3
	4.9
	8.5
	4.6
	4.5

## Sheet: Figure 4d
Estradiol (pg ml-1)
Wistar (3 months)	GK (3 months)			Wistar (3 months)	GK (3 months)		Table Analyzed	Estradiol (pg ml-1)
12.1	11.5		Number of values	11	11
10.2	39.8						Column B	GK 3 months
9.3	10.5		Minimum	5.701	6.59		vs.	vs,
8.2	9.4		25% Percentile	9.319	10.46		Column A	Wistar 3 months
9.4	14.7		Median	9.86	11.46
27.3	18.1		75% Percentile	12.13	18.12		Mann Whitney test
10.4	10.9		Maximum	27.29	39.8		P value	0.1318
5.7	6.6						Exact or approximate P value?	Exact
19.2	11.4		Mean	11.92	15.27		P value summary	ns
9.9	22.1		Std. Deviation	6.085	9.183		Significantly different? (P < 0.05)	No
9.4	13.0		Std. Error of Mean	1.835	2.769		One- or two-tailed P value?	Two-tailed
							Sum of ranks in column A,B	103 , 150
			Lower 95% CI of mean	7.83	9.097		Mann-Whitney U	37
			Upper 95% CI of mean	16.01	21.43
			Sum	131.1	167.9
Wistar (6 months)	GK (6 months)			Wistar (6 months)	GK (6 months)		Table Analyzed	Estradiol (pg ml-1)
6.8	34.7		Number of values	14	13
45.5	12.4						Column D	GK 6 months
5.9	24.4		Minimum	5.914	12.4		vs.	vs,
8.4	29.7		25% Percentile	6.552	18.2		Column C	Wistar 6 months
6.6	37.2		Median	8.87	22.37
10.9	18.7		75% Percentile	16.24	32.23		Mann Whitney test
6.3	25.2		Maximum	45.5	37.17		P value	0.004
7.6	18.3						Exact or approximate P value?	Exact
14.7	22.4		Mean	13.88	23.87		P value summary	**
14.5	13.8		Std. Deviation	11.45	8.441		Significantly different? (P < 0.05)	Yes
9.4	18.1		Std. Error of Mean	3.06	2.341		One- or two-tailed P value?	Two-tailed
20.9	18.4						Sum of ranks in column C,D	138 , 240
30.5	36.9		Lower 95% CI of mean	7.274	18.77		Mann-Whitney U	33
6.5			Upper 95% CI of mean	20.49	28.97
			Sum	194.4	310.3

## Sheet: Figure 4e
LH (mIU ml-1)
Wistar (3 months)	GK (3 months)			Wistar (3 months)	GK (3 months)		Table Analyzed	LH (mU ml-1)
67.7	92.6		Number of values	12	11
65.5	88.7						Column B	GK 3 months
81.5	103.9		Minimum	3.034	5.7		vs.	vs,
65.8	56.2		25% Percentile	3.825	56.2		Column A	Wistar 3 months
53.8	5.7		Median	21.95	86.6
20.9	57.3		75% Percentile	65.69	94.2		Mann Whitney test
3.03	39.2		Maximum	81.5	109.3		P value	0.0056
4.2	71						Exact or approximate P value?	Exact
19.5	86.6		Mean	34.31	73.15		P value summary	**
3.7	109.3		Std. Deviation	30.16	31.21		Significantly different? (P < 0.05)	Yes
3.1	94.2		Std. Error of Mean	8.706	9.411		One- or two-tailed P value?	Two-tailed
23							Sum of ranks in column A,B	100 , 176
			Lower 95% CI of mean	15.14	52.19		Mann-Whitney U	22
			Upper 95% CI of mean	53.47	94.12
			Sum	411.7	804.7
Wistar (6 months)	GK (6 months)			Wistar (6 months)	GK (6 months)		Table Analyzed	LH (mU ml-1)
72.5	72.5		Number of values	17	18
77.5	91.2						Column D	GK 6 months
83.2	68.9		Minimum	2.9	7.5		vs.	vs,
79.7	64.3		25% Percentile	11.4	60		Column C	Wistar 6 months
56.6	77.8		Median	35.6	73.36
18.6	112.9		75% Percentile	78.6	88.3		Mann Whitney test
5.9	74.2		Maximum	95.8	112.9		P value	0.0388
85.4	81.8						Exact or approximate P value?	Exact
53.9	60.6		Mean	44.24	67.86		P value summary	*
95.8	58.2		Std. Deviation	33.12	28.86		Significantly different? (P < 0.05)	Yes
35.6	88.2		Std. Error of Mean	8.033	6.801		One- or two-tailed P value?	Two-tailed
34.6	97.9						Sum of ranks in column C,D	243.5 , 386.5
4.4	88.6		Lower 95% CI of mean	27.21	53.51		Mann-Whitney U	90.5
22.7	82.7		Upper 95% CI of mean	61.27	82.21
16.9	22.6
5.9	61.7		Sum	752.1	1221
2.9	9.8
	7.5

## Sheet: Figure 4f
AMH (ng ml-1)
Wistar (3 months)	GK (3 months)			Wistar (3 months)	GK (3 months)		Table Analyzed	AMH (ng ml-1)
58.6	98.0		Number of values	15	16
58.1	97.5						Column B	GK 3 months
83.0	93.8		Minimum	12.34	23.65		vs.	vs,
25.5	79.2		25% Percentile	32.49	43.35		Column A	Wistar 3 months
35.3	80.1		Median	39.53	51.35
36.9	33.3		75% Percentile	48.78	90.41		Mann Whitney test
12.3	23.6		Maximum	82.99	98.5		P value	0.0191
31.6	46.3						Exact or approximate P value?	Exact
41.6	43.2		Mean	41.98	62.62		P value summary	*
45.7	43.7		Std. Deviation	16.35	25.53		Significantly different? (P < 0.05)	Yes
48.8	74.1		Std. Error of Mean	4.222	6.383		One- or two-tailed P value?	Two-tailed
36.0	49.4						Sum of ranks in column A,B	181 , 315
44.2	44.7		Lower 95% CI of mean	32.93	49.01		Mann-Whitney U	61
39.5	53.2		Upper 95% CI of mean	51.04	76.22
32.5	43.2
	98.5		Sum	629.7	1002
Wistar (6 months)	GK (6 months)			Wistar (6 months)	GK (6 months)		Table Analyzed	AMH (ng ml-1)
18.7	32.4		Number of values	15	21
14.5	32.3						Column D	GK 6 months
15.0	39.9		Minimum	9.192	14.74		vs.	vs,
18.2	30.7		25% Percentile	13.08	21.27		Column C	Wistar 6 months
34.5	33.3		Median	18.24	32.28
9.8	31.9		75% Percentile	32.13	39.53		Mann Whitney test
12.3	47.6		Maximum	35.71	66.73		P value	0.0073
13.1	26.1						Exact or approximate P value?	Exact
15.9	40.9		Mean	21.5	31.89		P value summary	**
35.7	35.8		Std. Deviation	9.836	12.51		Significantly different? (P < 0.05)	Yes
32.4	16.2		Std. Error of Mean	2.54	2.73		One- or two-tailed P value?	Two-tailed
9.2	21.8						Sum of ranks in column C,D	195 , 471
32.1	14.7		Lower 95% CI of mean	16.05	26.2		Mann-Whitney U	75
31.5	35.6		Upper 95% CI of mean	26.95	37.59
29.7	66.7
	17.3		Sum	322.5	669.8
	20.8
	16.1
	44.0
	39.1
	26.5

## Sheet: Figure 4g
Relative mRNA expression
Amh				Amh
Wistar (3 months)	GK (3 months)			Wistar (3 months)	GK (3 months)		Table Analyzed
0.392	2.796		Number of values	6	7
0.251	6.446						Column B	GK 3 months
1.467	3.344		Minimum	0.109+E7:F297	1.096		vs.	vs,
2.218	1.096		25% Percentile	0.216	2.306		Column A	Wistar 3 months
1.562	2.306		Median	0.9294	3.344		Unpaired t test
0.110	5.614		75% Percentile	1.726	5.614		P value	0.0077
	4.727		Maximum	2.218	6.446		P value summary	**
							Significantly different? (P < 0.05)	Yes
			Mean	1	3.761		One- or two-tailed P value?	Two-tailed
			Std. Deviation	0.8649	1.91		t, df	t=3.251 df=11
			Std. Error of Mean	0.3531	0.722
							How big is the difference?
			Lower 95% CI of mean	0.09239	1.995		Mean ± SEM of column A	1.000 ± 0.3531, n=6
			Upper 95% CI of mean	1.908	5.528		Mean ± SEM of column B	3.761 ± 0.7220, n=7
							Difference between means	2.761 ± 0.8493
			KS normality test				95% confidence interval	0.8920 to 4.631
			KS distance	0.259	0.1579		R squared	0.49
			P value	> 0.1000	> 0.1000
			Passed normality test (alpha=0.05)?	Yes	Yes		F test to compare variances
			P value summary	ns	ns		F,DFn, Dfd	4.879. 6. 5
							P value	0.1029
			Sum	6	26.33		P value summary	ns
							Significantly different? (P < 0.05)	No
Amh				Amh
Wistar (6 months)	GK (6 months)			Wistar (6 months)	GK (6 months)		Table Analyzed
0.718	1.698		Number of values	5	6
0.248	2.878						Column D	GK 6 months
2.850	4.300		Minimum	0.2477	0.8235		vs.	vs,
0.550	1.259		25% Percentile	0.3989	1.15		Column C	Wistar 6 months
0.583	2.977		Median	0.5826	2.288
	0.823		75% Percentile	1.81	3.308		Mann Whitney test
			Maximum	2.901	4.3		P value	0.0303
							Exact or approximate P value?	Exact
			Mean	1	2.323		P value summary	*
			Std. Deviation	1.077	1.297		Significantly different? (P < 0.05)	Yes
			Std. Error of Mean	0.4815	0.5297		One- or two-tailed P value?	Two-tailed
							Sum of ranks in column C,D	18 , 48
			Lower 95% CI of mean	-0.3369	0.9609		Mann-Whitney U	3
			Upper 95% CI of mean	2.337	3.684
			KS normality test
			KS distance	0.4032	0.1848
			P value	0.0078	> 0.1000
			Passed normality test (alpha=0.05)?	No	Yes
			P value summary	**	ns
			Sum	5	13.94
Amhr 2				Amhr 2
Wistar (3 months)	GK (3 months)			Wistar (3 months)	GK (3 months)		Table Analyzed
0.552	1.672		Number of values	6	7
0.459	1.840						Column B	GK 3 months
1.625	1.173		Minimum	0.4594	1.123		vs.	vs,
1.361	1.123		25% Percentile	0.4908	1.173		Column A	Wistar 3 months
1.502	1.328		Median	0.9566	1.583		Unpaired t test
0.501	2.286		75% Percentile	1.532	1.84		P value	0.0551
	1.583		Maximum	1.625	2.286		P value summary	ns
							Significantly different? (P < 0.05)	No
			Mean	1	1.572		One- or two-tailed P value?	Two-tailed
			Std. Deviation	0.5503	0.4109		t, df	t=2.145 df=11
			Std. Error of Mean	0.2247	0.1553
							How big is the difference?
			Lower 95% CI of mean	0.4225	1.192		Mean ± SEM of column A	1.000 ± 0.2247, n=6
			Upper 95% CI of mean	1.577	1.952		Mean ± SEM of column B	1.572 ± 0.1553, n=7
							Difference between means	0.5720 ± 0.2667
			KS normality test				95% confidence interval	-0.01488 to 1.159
			KS distance	0.2923	0.1523		R squared	0.295
			P value	> 0.1000	> 0.1000
			Passed normality test (alpha=0.05)?	Yes	Yes		F test to compare variances
			P value summary	ns	ns		F,DFn, Dfd	1,794, 5, 6
							P value	0.4967
			Sum	6	11		P value summary	ns
							Significantly different? (P < 0.05)	No
Amhr 2				Amhr 2
Wistar (6 months)	GK (6 months)			Wistar (6 months)	GK (6 months)		Table Analyzed
0.718	1.944		Number of values	5	6
0.714	1.722						Column D	GK 6 months
1.940	1.984		Minimum	0.7139	1.401		vs.	vs,
0.778	1.619		25% Percentile	0.7158	1.565		Column C	Wistar 6 months
0.809	2.067		Median	0.7776	1.833
	1.401		75% Percentile	1.395	2.004		Mann Whitney test
			Maximum	1.982	2.067		P value	0.0303
							Exact or approximate P value?	Exact
			Mean	1	1.789		P value summary	*
			Std. Deviation	0.5503	0.2542		Significantly different? (P < 0.05)	Yes
			Std. Error of Mean	0.2461	0.1038		One- or two-tailed P value?	Two-tailed
							Sum of ranks in column C,D	18 , 48
			Lower 95% CI of mean	0.3167	1.523		Mann-Whitney U	3
			Upper 95% CI of mean	1.683	2.056
			KS normality test
			KS distance	0.4358	0.2288
			P value	0.0023	> 0.1000
			Passed normality test (alpha=0.05)?	No	Yes
			P value summary	**	ns
			Sum	5	10.74
