# Supplementary material for: The Goto-Kakizaki rat is a spontaneous prototypical rodent model of polycystic ovary syndrome
Source: Nat Commun. 2021 Feb 16;12:1064. doi: 10.1038/s41467-021-21308-y (PMC7886868; doi:10.1038/s41467-021-21308-y)
Supplement: Supplementary file 3 — Source Data [file 41467_2021_21308_MOESM3_ESM.zip › data Sources/Data Source Figure 5.xlsx]

## Sheet: Figure 5a
Vaginal Opening (% of rats)
Wistar
Age at vaginal opening (days)	weeks
28	4
28	4
28	4
28	4
28	4
35	5
28	4
28	4
28	4
28	4
GK
Age at vaginal opening (days)	weeks
32	5
32	5
31	5
31	5
32	5
32	5
38	6
36	6
32	5
34	5
Age at vaginal opening (days)				Age at vaginal opening (days)			Table Analyzed	Age at vaginal opening (days)
Wistar	GK			Wistar	GK		Column A	Wistar
28	32		Number of values	10	10		vs	vs
28	32						Column B	GK
28	31		Minimum	28,00	31,00
28	31		25% Percentile	28,00	31,75		Mann Whitney test
28	32		Median	28,00	32,00		P value	0,0010
35	32		75% Percentile	28,00	34,50		Exact or approximate P value?	Gaussian Approximation
28	38		Maximum	35,00	38,00		P value summary	**
28	36						Are medians signif. different? (P < 0.05)	Yes
28	32		Mean	28,70	33,00		One- or two-tailed P value?	Two-tailed
28	34		Std. Deviation	2,214	2,309		Sum of ranks in column A,B	63 , 147
			Std. Error	0,7000	0,7303		Mann-Whitney U	8,000
			Lower 95% CI of mean	27,12	31,35
			Upper 95% CI of mean	30,28	34,65
			Sum	287,0	330,0

## Sheet: Figure 5b 
body weight										Lee Index
4 weeks				4 weeks			Table Analyzed	body weight		4 weeks				4 weeks			Table Analyzed	body weight
Wistar	GK			Wistar	GK		Column A	Wistar 4 weeks		Wistar	GK			Wistar	GK		Column A	Wistar 4 weeks
73	43.3		Number of values	10	10		vs	vs					Number of values	10	10		vs	vs
67.5	48.3						Column B	GK 4 weeks									Column B	GK 4 weeks
65.9	57.1		Minimum	64,10	34,60								Minimum	64,10	34,60
76	57.4		25% Percentile	67,10	42,43		Mann Whitney test						25% Percentile	67,10	42,43		Mann Whitney test
74	44.5		Median	70,75	44,15		P value	P<0.0001					Median	70,75	44,15		P value	P<0.0001
75	41		75% Percentile	74,25	50,65		Exact or approximate P value?	Exact					75% Percentile	74,25	50,65		Exact or approximate P value?	Exact
68.8	34.6		Maximum	76,00	57,40		P value summary	***					Maximum	76,00	57,40		P value summary	***
64.1	43.8						Are medians signif. different? (P < 0.05)	Yes									Are medians signif. different? (P < 0.05)	Yes
72	48.5		Mean	70,58	46,14		One- or two-tailed P value?	Two-tailed					Mean	70,58	46,14		One- or two-tailed P value?	Two-tailed
69.5	42.9		Std. Deviation	4,030	7,020		Sum of ranks in column A,B	155 , 55					Std. Deviation	4,030	7,020		Sum of ranks in column A,B	155 , 55
			Std. Error	1,275	2,220		Mann-Whitney U	0,0000					Std. Error	1,275	2,220		Mann-Whitney U	0,0000
			Lower 95% CI of mean	67,70	41,12								Lower 95% CI of mean	67,70	41,12
			Upper 95% CI of mean	73,46	51,16								Upper 95% CI of mean	73,46	51,16
			Sum	705,8	461,4								Sum	705,8	461,4
5 weeks				5 weeks			Table Analyzed	body weight		5 weeks				5 weeks			Table Analyzed	body weight
Wistar	GK			Wistar	GK		Column A	Wistar 5 weeks		Wistar	GK			Wistar	GK		Column A	Wistar 5 weeks
110.6	69.7		Number of values	10	10		vs	vs					Number of values	10	10		vs	vs
92.69	87.2						Column B	GK 5 weeks									Column B	GK 5 weeks
94.5	83.9		Minimum	85,60	55,10								Minimum	85,60	55,10
109.4	78.3		25% Percentile	91,60	66,78		Mann Whitney test						25% Percentile	91,60	66,78		Mann Whitney test
94.6	70.8		Median	94,15	70,25		P value	P<0.0001					Median	94,15	70,25		P value	P<0.0001
93.8	68.5		75% Percentile	101,2	79,70		Exact or approximate P value?	Exact					75% Percentile	101,2	79,70		Exact or approximate P value?	Exact
91.7	55.1		Maximum	110,6	87,20		P value summary	***					Maximum	110,6	87,20		P value summary	***
98.4	66.8						Are medians signif. different? (P < 0.05)	Yes									Are medians signif. different? (P < 0.05)	Yes
91.3	78		Mean	96,26	72,50		One- or two-tailed P value?	Two-tailed					Mean	96,26	72,50		One- or two-tailed P value?	Two-tailed
85.6	66.7		Std. Deviation	7,934	9,461		Sum of ranks in column A,B	154 , 56					Std. Deviation	7,934	9,461		Sum of ranks in column A,B	154 , 56
			Std. Error	2,509	2,992		Mann-Whitney U	1,000					Std. Error	2,509	2,992		Mann-Whitney U	1,000
			Lower 95% CI of mean	90,58	65,73								Lower 95% CI of mean	90,58	65,73
			Upper 95% CI of mean	101,9	79,27								Upper 95% CI of mean	101,9	79,27
			Sum	962,6	725,0								Sum	962,6	725,0
6 weeks				6 weeks			Table Analyzed	body weight		6 weeks				6 weeks			Table Analyzed	body weight
Wistar	GK			Wistar	GK		Column A	Wistar 5 weeks		Wistar	GK			Wistar	GK		Column A	Wistar 5 weeks
134.4	101.2		Number of values				vs	vs					Number of values				vs	vs
116.5	120.3						Column B	GK 5 weeks									Column B	GK 5 weeks
113	109.2		Minimum										Minimum
136	109.8		25% Percentile				Mann Whitney test						25% Percentile				Mann Whitney test
124	94.5		Median				P value						Median				P value
128	94.6		75% Percentile				Exact or approximate P value?						75% Percentile				Exact or approximate P value?
123	80.8		Maximum				P value summary						Maximum				P value summary
130	95.1						Are medians signif. different? (P < 0.05)										Are medians signif. different? (P < 0.05)
124	104		Mean				One- or two-tailed P value?						Mean				One- or two-tailed P value?
119	92.5		Std. Deviation				Sum of ranks in column A,B						Std. Deviation				Sum of ranks in column A,B
			Std. Error				Mann-Whitney U						Std. Error				Mann-Whitney U
			Lower 95% CI of mean										Lower 95% CI of mean
			Upper 95% CI of mean										Upper 95% CI of mean
			Sum										Sum
7 weeks				6 weeks			Table Analyzed	body weight		7 weeks				6 weeks			Table Analyzed	body weight
Wistar	GK			Wistar	GK		Column A	Wistar 5 weeks		Wistar	GK			Wistar	GK		Column A	Wistar 5 weeks
149.3	124.3		Number of values				vs	vs					Number of values				vs	vs
130.8	144.2						Column B	GK 5 weeks									Column B	GK 5 weeks
129.6	134.4		Minimum										Minimum
153.2	133.7		25% Percentile				Mann Whitney test						25% Percentile				Mann Whitney test
146	116.8		Median				P value						Median				P value
154.6	111.3		75% Percentile				Exact or approximate P value?						75% Percentile				Exact or approximate P value?
155.5	100.5		Maximum				P value summary						Maximum				P value summary
149	117.7						Are medians signif. different? (P < 0.05)										Are medians signif. different? (P < 0.05)
145.5	127.2		Mean				One- or two-tailed P value?						Mean				One- or two-tailed P value?
141.9	113.3		Std. Deviation				Sum of ranks in column A,B						Std. Deviation				Sum of ranks in column A,B
			Std. Error				Mann-Whitney U						Std. Error				Mann-Whitney U
			Lower 95% CI of mean										Lower 95% CI of mean
			Upper 95% CI of mean										Upper 95% CI of mean
			Sum										Sum
8 weeks				8 weeks			Table Analyzed	body weight		8 weeks				8 weeks			Table Analyzed	body weight
Wistar	GK			Wistar	GK		Column A	Wistar 5 weeks		Wistar	GK			Wistar	GK		Column A	Wistar 5 weeks
172	150		Number of values	10	10		vs	vs					Number of values	10	10		vs	vs
154	165						Column B	GK 5 weeks									Column B	GK 5 weeks
253	161.8		Minimum	121,0	134,0								Minimum	121,0	134,0
180	152		25% Percentile	148,5	148,0		Mann Whitney test						25% Percentile	148,5	148,0		Mann Whitney test
165	145		Median	168,5	152,5		P value	0,0961					Median	168,5	152,5		P value	0,0961
132	134		75% Percentile	175,1	162,4		Exact or approximate P value?	Gaussian Approximation					75% Percentile	175,1	162,4		Exact or approximate P value?	Gaussian Approximation
172	149		Maximum	253,0	165,0		P value summary	ns					Maximum	253,0	165,0		P value summary	ns
173.5	153						Are medians signif. different? (P < 0.05)	No									Are medians signif. different? (P < 0.05)	No
121	164		Mean	168,3	153,2		One- or two-tailed P value?	Two-tailed					Mean	168,3	153,2		One- or two-tailed P value?	Two-tailed
160.7	158		Std. Deviation	35,27	9,534		Sum of ranks in column A,B	127.5 , 82.50					Std. Deviation	35,27	9,534		Sum of ranks in column A,B	127.5 , 82.50
			Std. Error	11,15	3,015		Mann-Whitney U	27,50					Std. Error	11,15	3,015		Mann-Whitney U	27,50
			Lower 95% CI of mean	143,1	146,4								Lower 95% CI of mean	143,1	146,4
			Upper 95% CI of mean	193,5	160,0								Upper 95% CI of mean	193,5	160,0
			Sum	1683	1532								Sum	1683	1532
12 weeks				12 weeks			Table Analyzed	body weight		12 weeks				12 weeks			Table Analyzed	body weight
Wistar	GK			Wistar	GK		Column A	Wistar 5 weeks		Wistar	GK			Wistar	GK		Column A	Wistar 5 weeks
212	218		Number of values	10	10		vs	vs					Number of values	10	10		vs	vs
211	200						Column B	GK 5 weeks									Column B	GK 5 weeks
209	189		Minimum	206,0	189,0								Minimum	206,0	189,0
297	214		25% Percentile	210,5	210,5		Mann Whitney test						25% Percentile	210,5	210,5		Mann Whitney test
206	262		Median	231,0	218,0		P value	0,5204					Median	231,0	218,0		P value	0,5204
330	218		75% Percentile	297,0	245,5		Exact or approximate P value?	Gaussian Approximation					75% Percentile	297,0	245,5		Exact or approximate P value?	Gaussian Approximation
297	240		Maximum	330,0	287,0		P value summary	ns					Maximum	330,0	287,0		P value summary	ns
260	287						Are medians signif. different? (P < 0.05)	No									Are medians signif. different? (P < 0.05)	No
235	217		Mean	248,4	227,7		One- or two-tailed P value?	Two-tailed					Mean	248,4	227,7		One- or two-tailed P value?	Two-tailed
227	232		Std. Deviation	45,00	29,09		Sum of ranks in column A,B	114 , 96					Std. Deviation	45,00	29,09		Sum of ranks in column A,B	114 , 96
			Std. Error	14,23	9,200		Mann-Whitney U	41,00					Std. Error	14,23	9,200		Mann-Whitney U	41,00
			Lower 95% CI of mean	216,2	206,9								Lower 95% CI of mean	216,2	206,9
			Upper 95% CI of mean	280,6	248,5								Upper 95% CI of mean	280,6	248,5
			Sum	2484	2277								Sum	2484	2277

## Sheet: Figure 5c
Wistar
Age at vaginal opening (days)		Body Weight at vaginal opening (g)	category of weight
28		82	80-90
28		77.95	70-80
28		76.2	70-80
28		88.5	80-90
28		86.35	80-90
35		93.8	90-100
28		82.2	80-90
28		89.475	80-90
28		82.55	80-90
28		76.675	70-80
GK
Age at vaginal opening (days)		Body Weight at vaginal opening (g)	category of weight
32		66.5	60-70
32		82.73	80-90
31		71.34	70-80
31		71.34	70-80
32		67.36	60-70
32		65.23	60-70
38		74.8	70-80
36		74.6	70-80
32		72	70-80
34		70.4	70-80
Body weight					Body weight			Table Analyzed	Body weight
Wistar	GK				Wistar	GK		Column A	Wistar
82	66.5			Number of values	10	10		vs	vs
77.95	82.73							Column B	GK
76.2	71.34			Minimum	76,20	65,23
88.5	71.34			25% Percentile	77,63	67,15		Mann Whitney test
86.35	67.36			Median	82,38	71,34		P value	0,0003
93.8	65.23			75% Percentile	88,74	74,65		Exact or approximate P value?	Exact
82.2	74.8			Maximum	93,80	82,73		P value summary	***
89.475	74.6							Are medians signif. different? (P < 0.05)	Yes
82.55	72			Mean	83,57	71,63		One- or two-tailed P value?	Two-tailed
76.675	70.4			Std. Deviation	5,873	5,049		Sum of ranks in column A,B	149 , 61
				Std. Error	1,857	1,597		Mann-Whitney U	6,000
				Lower 95% CI of mean	79,37	68,02
				Upper 95% CI of mean	87,77	75,24
				Sum	835,7	716,3

## Sheet: Figure 5d
Wistar
Age at first estrus (days)	Body weight at first estrus (g)	category of body weight
34	115	100-120
34	96.37	90-100
34	98	90-100
34	113.8	100-120
30	91.3	90-100
31	93.8	90-100
30	87.9	80-90
30	94.8	90-100
30	94.8	90-100
30	85	80-90
GK
Age at first estrus (days)	Body weight at first estrus (g)	category of body weight
39	97	90-100
37	106.8	100-120
39	105.4	100-120
38	102.12	100-120
45	111.5	100-120
45	111.6	100-120
41	83.8	80-90
41	98.8	90-100
41	107.8	100-120
41	95.5	90-100

## Sheet: Figure 5e
Delay between vaginal opening and first estrus (days)
5.5
5.5
5.5
5.5
1.5
0
1.5
1.5
1.5
1.5
GK
7
5
8
7
13
13
3
6
9
7

## Sheet: Figure 5g
Delay between first estrus and beginning of regular cycles (days)
Wistar	GK
1	1
1	7
1	3
1	2
1	2
1	6
2	1
1	4
1	3
1	4
