# Supplementary material for: The Goto-Kakizaki rat is a spontaneous prototypical rodent model of polycystic ovary syndrome
Source: Nat Commun. 2021 Feb 16;12:1064. doi: 10.1038/s41467-021-21308-y (PMC7886868; doi:10.1038/s41467-021-21308-y)
Supplement: Supplementary file 3 — Source Data [file 41467_2021_21308_MOESM3_ESM.zip › data Sources/Data Source Figure 6.xlsx]

## Sheet: Figure  6a
Body weight (g) 5 pnd
Wistar (5 pnd)	GK (5 pnd)			Wistar (5 pnd)	GK (5 pnd)		Table Analyzed	Body Weight (g) 5 pnd
12.1	7.2		Number of values	15	10
8.9	6.3						Column B	GK
11.2	5.8		Minimum	8.9	5.5		vs.	vs,
10.9	7.3		25% Percentile	11.2	6.11		Column A	Wistar
11.3	5.5		Median	11.9	7
14.7	7.1		75% Percentile	13.7	7.4		Mann Whitney test
14.3	6.2		Maximum	15	8.2		P value	< 0,0001
13.5	6.9						Exact or approximate P value?	Exact
13.7	7.7		Mean	12.35	6.822		P value summary	****
13.6	8.2		Std. Deviation	1.709	0.8453		Significantly different? (P < 0.05)	Yes
15			Std. Error of Mean	0.4412	0.2673		One- or two-tailed P value?	Two-tailed
11.9							Sum of ranks in column A,B	270 . 55
11.5			Lower 95% CI of mean	11.41	6.217		Mann-Whitney U	0
10.9			Upper 95% CI of mean	13.3	7.427
11.8
			Sum	185.3	68.22

## Sheet: Figure 6b
Body Size (cm) 5 pnd
Wistar (5 pnd)	GK (5 pnd)			Wistar (5 pnd)	GK (5 pnd)		Table Analyzed	Body Size (cm)
6.5	5.9		Number of values	15	10
6.5	5.3						Column B	GK
6.8	5.3		Minimum	6	5		vs.	vs,
7	5.2		25% Percentile	6.4	5.275		Column A	Wistar
6.4	5		Median	6.5	5.5
6.8	5.5		75% Percentile	6.8	5.825		Mann Whitney test
7	5.5		Maximum	7	5.9		P value	< 0,0001
6.5	5.7						Exact or approximate P value?	Exact
6.3	5.8		Mean	6.54	5.51		P value summary	****
6.4	5.9		Std. Deviation	0.2694	0.3107		Significantly different? (P < 0.05)	Yes
6			Std. Error of Mean	0.06956	0.09826		One- or two-tailed P value?	Two-tailed
6.3							Sum of ranks in column A,B	270 , 55
6.5			Lower 95% CI of mean	6.391	5.288		Mann-Whitney U	0
6.5			Upper 95% CI of mean	6.689	5.732
6.6
			Sum	98.1	55.1

## Sheet: Figure 6d
AMH (ng/ml) 5 pnd
Wistar (5 pnd)	GK (5 pnd			Wistar (5 pnd)	GK (5 pnd		Table Analyzed	AMH (ng/ml) 5 pnd
0.8	0.3		Number of values	7	5
0.3	0.06						Column B	GK
0.4	0		Minimum	0.3	0		vs.	vs,
1.4	0		25% Percentile	0.4	0		Column A	Wistar
0.8	0.2		Median	0.8	0.06
0.8			75% Percentile	1	0.25		Mann Whitney test
1.0			Maximum	1.4	0.3		P value	0.0038
							Exact or approximate P value?	Exact
			Mean	0.7857	0.112		P value summary	**
			Std. Deviation	0.3671	0.1331		Significantly different? (P < 0.05)	Yes
			Std. Error of Mean	0.1388	0.05953		One- or two-tailed P value?	Two-tailed
							Sum of ranks in column A,B	62.50 , 15.50
			Lower 95% CI of mean	0.4462	-0.05329		Mann-Whitney U	0.5
			Upper 95% CI of mean	1.125	0.2773
			Sum	5.5	0.56

## Sheet: Figure 6e
AGD/body size
Wistar 5 pnd	GK 5 pnd			Wistar 5 pnd	GK 5 pnd		Table Analyzed	AGD/body size
0.062	0.051		Number of values	15	10
0.062	0.057						Column D	GK
0.051	0.038		Minimum	0.045	0.038		vs.	vs,
0.057	0.096		25% Percentile	0.048	0.0555		Column C	Wistar
0.063	0.08		Median	0.057	0.073
0.074	0.073		75% Percentile	0.063	0.08525		Mann Whitney test
0.057	0.073		Maximum	0.077	0.096		P value	0.0488
0.077	0.07						Exact or approximate P value?	Exact
0.056	0.086		Mean	0.05827	0.0709		P value summary	*
0.063	0.085		Std. Deviation	0.009968	0.0177		Significantly different? (P < 0.05)	Yes
0.067			Std. Error of Mean	0.002574	0.005599		One- or two-tailed P value?	Two-tailed
0.048							Sum of ranks in column C,D	159.5 , 165.5
0.046			Lower 95% CI of mean	0.05275	0.05824		Mann-Whitney U	39.5
0.046			Upper 95% CI of mean	0.06379	0.08356
0.045
			Sum	0.874	0.709

## Sheet: Figure 6f
Serum AMH levels measured before mating and during pregnancy
	Before mating		E13.5		E20.5
	Wistar	GK	Wistar	GK	Wistar	GK
	44.2	50.8	35.0	34.7	26.3	22.0
	38.4	92.5	30.6	28.9	23.1	20.4
	45.3	46.8	34.9	42.3	31.1	26.9
	39.1	56.5	39.3	48.7	25.8	33.5
	34.8	71.8	45.9	40.3	34.4	39.1
	33.4	69.0	36.1	47.6	30.3	24.6
	28.6		36.1		34.0
Number of values	7	6	7	6	7	6
Minimum	28.59	46.76	30.6	28.89	23.06	20.4
25% Percentile	33.4	49.81	34.92	33.28	25.84	22.33
Median	38.41	62.73	36.08	41.3	30.3	25.75
75% Percentile	44.16	76.95	39.3	47.91	34.37	34.91
Maximum	45.31	92.47	45.85	48.7	34.98	39.06
Mean	37.68	64.55	36.85	40.43	29.42	27.91
Std. Deviation	5.945	16.87	4.728	7.607	4.505	7.054
Std. Error of Mean	2.247	6.885	1.787	3.106	1.703	2.88
Lower 95% CI of mean	32.19	46.85	32.47	32.44	25.26	20.5
Upper 95% CI of mean	43.18	82.25	41.22	48.41	33.59	35.31
Sum	263.8	387.3	257.9	242.6	206	167.4
Table Analyzed	GK		GK		GK
	vs,		vs,		vs,
	Wistar		Wistar		Wistar
Mann Whitney test
P value	0.0012		0.4394		0.5152
Exact or approximate P value?	Exact		Exact		Exact
P value summary	**		ns		ns
Significantly different? (P < 0.05)	Yes		No		No
One- or two-tailed P value?	Two-tailed		Two-tailed		Two-tailed
Sum of ranks in column A,B	28 , 63		43 , 48		54 , 37
Mann-Whitney U	0		15		16

## Sheet: Figure 6g
blood glucose levels measured before mating and during pregnancy
	Before mating		E13.5		E20.5
	Wistar	GK	Wistar	GK	Wistar	GK
	6.6	12.9	5.4	11.1	5.4	7.1
	7.8	10.5	6.4	8.8	5.7	6.5
	8.8	8.8	6.1	8.5	5.4	5.7
	6.1	12.2	5.9	12.0	4.9	6.5
	7.2	13.2	5.4	6.9	5.5	7.1
	8.9	12.9	5.6	7.0	4.9	6.6
	8.9		6.1		5.1
Number of values	7	6	7	6	7	6
Minimum	6.1	8.8	5.4	6.9	4.9	5.7
25% Percentile	6.6	10.08	5.4	6.975	4.9	6.3
Median	7.8	12.55	5.9	8.65	5.4	6.55
75% Percentile	8.9	12.98	6.1	11.33	5.5	7.1
Maximum	8.9	13.2	6.4	12	5.7	7.1
Mean	7.757	11.75	5.843	9.05	5.271	6.583
Std. Deviation	1.162	1.744	0.3867	2.102	0.3094	0.5154
Std. Error of Mean	0.4391	0.7122	0.1462	0.8582	0.1169	0.2104
Lower 95% CI of mean	6.683	9.919	5.485	6.844	4.985	6.042
Upper 95% CI of mean	8.832	13.58	6.2	11.26	5.558	7.124
Sum	54.3	70.5	40.9	54.3	36.9	39.5
Table Analyzed	GK		GK		GK
	vs,		vs,		vs,
	Wistar		Wistar		Wistar
Mann Whitney test
P value	0.0058		0.0012		0.0017
Exact or approximate P value?	Exact		Exact		Exact
P value summary	**		**		**
Significantly different? (P < 0.05)	Yes		Yes		Yes
One- or two-tailed P value?	Two-tailed		Two-tailed		Two-tailed
Sum of ranks in column A,B	30.50 , 60.50		28 , 63		28.50 , 62.50
Mann-Whitney U	2.5		0		0.5

## Sheet: Figure 6h
Body Weight (E18.5)
Wistar (E18.5)	GK (18.5)			Wistar (E18.5)	GK (18.5)		Table Analyzed	Body Weight (E18.5)
0.76	0.74		Number of values	8	13
1.13	0.73						Column B	GK
1.46	0.76		Minimum	0.76	0.67		vs.	vs,
1.31	0.74		25% Percentile	1.16	0.735		Column A	Wistar
1.41	0.67		Median	1.3	0.76
1.29	0.75		75% Percentile	1.448	0.82		Mann Whitney test
1.25	0.81		Maximum	1.46	0.97		P value	0.0003
1.46	0.71						Exact or approximate P value?	Exact
	0.81		Mean	1.259	0.7815		P value summary	***
	0.83		Std. Deviation	0.2308	0.07515		Significantly different? (P < 0.05)	Yes
	0.81		Std. Error of Mean	0.0816	0.02084		One- or two-tailed P value?	Two-tailed
	0.83						Sum of ranks in column A,B	133.5 , 97.50
	0.97		Lower 95% CI of mean	1.066	0.7361		Mann-Whitney U	6.5
			Upper 95% CI of mean	1.452	0.827
			Sum	10.07	10.16

## Sheet: Figure 6i
	Rat	Body Weight (g)	Body Size (cm)	Body weight/placenta weight
Wistar E18.5	W1-13	0.76	1.8	2.71
	W2-1	1.13	2.4	4.04
	W3-1	1.46	2.5	1.66
	W3-2	1.31	2.2	2.98
	W3-3	1.41	2.4	3.71
	W3-4	1.29	2.4	2.93
	W3-7	1.25	2.5	4.03
	W3-9	1.46	2.5	5.03
GK E18.5	GK1-2	0.74	1.7	2.96
	GK1-4	0.73	1.6	2.52
	GK1-5	0.76	1.5	1.73
	GK1-6	0.74	1.7	2.11
	GK1-7	0.67	1.7	1.68
	GK1-9	0.75	1.7	2.88
	GK1-10	0.81	1.7	3.52
	GK2-2	0.71	1.7	2.09
	GK2-6	0.81	1.9	2.79
	GK2-7	0.83	1.7	2.37
	GK2-8	0.81	1.8	2.7
	GK2-9	0.83	1.9	2.13
	GK2-10	0.97	1.7	3.88

## Sheet: Figure 6j
Body weight per placenta weight (E18.5)
Wistar (E18.5)	Gk (E18.5)			Wistar (E18.5)	Gk (E18.5)		Table Analyzed	Body weight / placenta weight (E18.5)
2.71	2.96		Number of values	8	13
4.04	2.52						Column D	GK
1.66	1.73		Minimum	1.66	1.68		vs.	vs,
2.98	2.11		25% Percentile	2.765	2.1		Column C	Wistar
3.71	1.68		Median	3.345	2.52
2.93	2.88		75% Percentile	4.038	2.92		Mann Whitney test
4.03	3.52		Maximum	5.03	3.88		P value	0.0445
5.03	2.09						Exact or approximate P value?	Exact
GK1-2	2.79		Mean	3.386	2.566		P value summary	*
GK1-4	2.37		Std. Deviation	1.032	0.6524		Significantly different? (P < 0.05)	Yes
GK1-5	2.7		Std. Error of Mean	0.365	0.1809		One- or two-tailed P value?	Two-tailed
GK1-6	2.13						Sum of ranks in column C,D	116 , 115
GK1-7	3.88		Lower 95% CI of mean	2.523	2.172		Mann-Whitney U	24
GK1-9			Upper 95% CI of mean	4.249	2.96
GK1-10
GK2-2			Sum	27.09	33.36
GK2-6
GK2-7
GK2-8
GK2-9
GK2-10

## Sheet: Figure 6k
mRNA levels in placenta
Amhr2				Amhr2			Table Analyzed	GK
Wistar	GK			Wistar	GK			vs,
1.3723	0.894196		Number of values	9	12			Wistar
1.00036	0.9103		Mean	0.9999	0.8599		Unpaired t test with Welch's correction
0.507645	0.891496		Std. Deviation	0.4723	0.1397		P value	0.4113
0.631156	0.831198		Std. Error of Mean	0.1574	0.04034		P value summary	ns
1.95635	0.752838		Lower 95% CI of mean	0.6368	0.7711		Significantly different? (P < 0.05)	No
1.26486	1.11639		Upper 95% CI of mean	1.363	0.9487		One- or two-tailed P value?	Two-tailed
0.987347	0.620511		KS normality test				Welch-corrected t, df	t=0,8612 df=9,056
0.750771	0.728773		KS distance	0.1666	0.1166		F test to compare variances
0.529216	0.861		P value	> 0,1000	> 0,1000		F,DFn, Dfd	11,43, 8, 11
	0.728257		Passed normality test (alpha=0.05)?	Yes	Yes		P value	0.0005
	0.940451		P value summary	ns	ns		P value summary	***
	1.04511		Sum	8.999	10.32		Significantly different? (P < 0.05)	Yes
Hsd3b1				Hsd3b1			Table Analyzed	Hsd3b1
Wistar	GK			Wistar	GK		Column D	GK
2.17893	2.10034		Number of values	9	12		vs.	vs,
1.05775	2.79502		Mean	1.047	2.981		Column C	Wistar
0.37124	2.23756		Std. Deviation	0.8043	1.492		Mann Whitney test
0.588114	1.91172		Std. Error of Mean	0.2681	0.4308		P value	0.0013
2.6411	2.05534		Lower 95% CI of mean	0.4283	2.033		Exact or approximate P value?	Exact
0.661198	4.43822		Upper 95% CI of mean	1.665	3.929		P value summary	**
0.775434	3.11892		KS normality test				Significantly different? (P < 0.05)	Yes
0.654613	2.66613		KS distance	0.2988	0.2996		One- or two-tailed P value?	Two-tailed
0.4905	2.12368		P value	0.0199	0.0039		Sum of ranks in column C,D	56 , 175
	2.5044		Passed normality test (alpha=0.05)?	No	No		Mann-Whitney U	11
	2.62018		P value summary	*	**
	7.20026		Sum	9.419	35.77
Leptine				Leptine			Table Analyzed	Leptine
Wistar	GK			Wistar	GK		Column B	GK
0.821995	0.768564		Number of values	9	12		vs.	vs,
1.33343	0.580778		Mean	1	0.4829		Column A	Wistar
1.14958	0.442181		Std. Deviation	0.4238	0.1453		F test to compare variances
1.80237	0.229692		Std. Error of Mean	0.1413	0.04193		F,DFn, Dfd	8,512, 8, 11
0.24604	0.387924		Lower 95% CI of mean	0.6742	0.3906		P value	0.0018
0.960792	0.308531		Upper 95% CI of mean	1.326	0.5751		P value summary	**
1.02338	0.551141		KS normality test				Significantly different? (P < 0.05)	Yes
0.819905	0.435458		KS distance	0.2243	0.1125		Unpaired t test with Welch's correction
0.842505	0.478367		P value	> 0,1000	> 0,1000		P value	0.0062
	0.54951		Passed normality test (alpha=0.05)?	Yes	Yes		P value summary	**
	0.431749		P value summary	ns	ns		Significantly different? (P < 0.05)	Yes
	0.630309		Sum	9	5.794		One- or two-tailed P value?	Two-tailed
							Welch-corrected t, df	t=3,510 df=9,419
