# Supplementary material for: The Goto-Kakizaki rat is a spontaneous prototypical rodent model of polycystic ovary syndrome
Source: Nat Commun. 2021 Feb 16;12:1064. doi: 10.1038/s41467-021-21308-y (PMC7886868; doi:10.1038/s41467-021-21308-y)
Supplement: Supplementary file 3 — Source Data [file 41467_2021_21308_MOESM3_ESM.zip › data Sources/Data Source Figure 7.xlsx]

## Sheet: Figure 7b
	Number of oocytes retrieved after ovarian stimulation for 3-4 and 6 month-old rats
	Wistar	GK			Wistar	GK			Table Analyzed	Number of oocytes
	11	15		Number of values	8	9			Column A	Wistar
	12	21							vs	vs
	12	15		Minimum	8,000	13,00			Column B	GK
	8	21		25% Percentile	10,25	15,00
	13	13		Median	12,00	18,00			Mann Whitney test
	10	17		75% Percentile	12,75	21,00			P value	0,0014
	15	20		Maximum	15,00	22,00			Exact or approximate P value?	Gaussian Approximation
	12	18							P value summary	**
		22		Mean	11,63	18,00			Are medians signif. different? (P < 0.05)	Yes
				Std. Deviation	2,066	3,202			One- or two-tailed P value?	Two-tailed
				Std. Error	0,7304	1,067			Sum of ranks in column A,B	38.50 , 114.5
									Mann-Whitney U	2,500
				Lower 95% CI of mean	9,898	15,54
				Upper 95% CI of mean	13,35	20,46
				Sum	93,00	162,0

## Sheet: Figure 7c
	Hematocrit of 3-4 and 6 months rats
	Wistar	GK			Wistar	GK			Table Analyzed	Number of oocytes
	41	48		Number of values	8	9			Column A	Wistar
	42	46							vs	vs
	43	45		Minimum	38,00	43,00			Column B	GK
	38	46		25% Percentile	41,25	43,75
	43.5	47.5		Median	43,00	46,00			Mann Whitney test
	43	47		75% Percentile	43,88	47,25			P value	0,0089
	44.5	44.5		Maximum	44,50	48,00			Exact or approximate P value?	Gaussian Approximation
	44	43							P value summary	**
		43		Mean	42,38	45,56			Are medians signif. different? (P < 0.05)	Yes
				Std. Deviation	2,083	1,828			One- or two-tailed P value?	Two-tailed
				Std. Error	0,7365	0,6092			Sum of ranks in column A,B	44.50 , 108.5
									Mann-Whitney U	8,500
				Lower 95% CI of mean	40,63	44,15
				Upper 95% CI of mean	44,12	46,96
				Sum	339,0	410,0

## Sheet: Figure 7d
	Number of oocytes retrieved after ovarian stimulation for 3-4 month-old rats
	Wistar	GK			Wistar	GK			Table Analyzed	Number of oocytes
	11	15		Number of values	4	5			Column A	Wistar
	12	21							vs	vs
	12	15		Minimum	8,000	13,00			Column B	GK
	8	21		25% Percentile	8,750	14,00
		13		Median	11,50	15,00			Mann Whitney test
				75% Percentile	12,00	21,00			P value	0,0195
				Maximum	12,00	21,00			Exact or approximate P value?	Gaussian Approximation
									P value summary	*
				Mean	10,75	17,00			Are medians signif. different? (P < 0.05)	Yes
				Std. Deviation	1,893	3,742			One- or two-tailed P value?	Two-tailed
				Std. Error	0,9465	1,673			Sum of ranks in column A,B	10 , 35
									Mann-Whitney U	0,0000
				Lower 95% CI of mean	7,738	12,35
				Upper 95% CI of mean	13,76	21,65
				Sum	43,00	85,00

## Sheet: Figure 7e
	Hematocrit of 3-4 month-old rats
	Wistar	GK			Wistar	GK			Table Analyzed	Number of oocytes
	41	48		Number of values	4	5			Column A	Wistar
	42	46							vs	vs
	43	45		Minimum	38,00	45,00			Column B	GK
	38	46		25% Percentile	38,75	45,50
		47.5		Median	41,50	46,00			Mann Whitney test
				75% Percentile	42,75	47,75			P value	0,0159
				Maximum	43,00	48,00			Exact or approximate P value?	Exact
									P value summary	*
				Mean	41,00	46,50			Are medians signif. different? (P < 0.05)	Yes
				Std. Deviation	2,160	1,225			One- or two-tailed P value?	Two-tailed
				Std. Error	1,080	0,5477			Sum of ranks in column A,B	10 , 35
									Mann-Whitney U	0,0000
				Lower 95% CI of mean	37,56	44,98
				Upper 95% CI of mean	44,44	48,02
				Sum	164,0	232,5

## Sheet: Figure 7f
	Number of oocytes retrieved after ovarian stimulation for 6-month-old rats
	Wistar	GK			Wistar	GK			Table Analyzed	Number of oocytes
	13	17		Number of values	4	4			Column A	Wistar
	10	20							vs	vs
	15	18		Minimum	10,00	17,00			Column B	GK
	12	22		25% Percentile	10,50	17,25
				Median	12,50	19,00			Mann Whitney test
				75% Percentile	14,50	21,50			P value	0,0286
				Maximum	15,00	22,00			Exact or approximate P value?	Exact
									P value summary	*
				Mean	12,50	19,25			Are medians signif. different? (P < 0.05)	Yes
				Std. Deviation	2,082	2,217			One- or two-tailed P value?	Two-tailed
				Std. Error	1,041	1,109			Sum of ranks in column A,B	10 , 26
									Mann-Whitney U	0,0000
				Lower 95% CI of mean	9,188	15,72
				Upper 95% CI of mean	15,81	22,78
				Sum	50,00	77,00

## Sheet: Figure 7g
	Hematocrit of 6-month-old rats
	Wistar	GK			Wistar	GK			Table Analyzed	Number of oocytes
	43.5	47		Number of values	4	4			Column A	Wistar
	43	44.5							vs	vs
	44.5	43		Minimum	43,00	43,00			Column B	GK
	44	43		25% Percentile	43,13	43,00
				Median	43,75	43,75			Mann Whitney test
				75% Percentile	44,38	46,38			P value	1,0000
				Maximum	44,50	47,00			Exact or approximate P value?	Gaussian Approximation
									P value summary	ns
				Mean	43,75	44,38			Are medians signif. different? (P < 0.05)	No
				Std. Deviation	0,6455	1,887			One- or two-tailed P value?	Two-tailed
				Std. Error	0,3227	0,9437			Sum of ranks in column A,B	17.50 , 18.50
									Mann-Whitney U	7,500
				Lower 95% CI of mean	42,72	41,37
				Upper 95% CI of mean	44,78	47,38
				Sum	175,0	177,5
