# Supplementary material for: The Goto-Kakizaki rat is a spontaneous prototypical rodent model of polycystic ovary syndrome
Source: Nat Commun. 2021 Feb 16;12:1064. doi: 10.1038/s41467-021-21308-y (PMC7886868; doi:10.1038/s41467-021-21308-y)
Supplement: Supplementary file 3 — Source Data [file 41467_2021_21308_MOESM3_ESM.zip › data Sources/Data Source supplementary Figure 1.xlsx]

## Sheet: Feuil1
Age at first estrus (days)
Age at first estrus			Age at first estrus
Wistar			GK
Days	Weeks		Days	Weeks
34	4-5		39	2020-06-05
34	4-5		37
34	4-5		39
34	4-5		38
30	4-5		45
31	4-5		45
30	4-5		41
30	4-5		41
30	4-5		41
30	4-5		41
